# Supplementary material for: Gut microbial signatures are associated with Lynch syndrome (LS) and cancer history in Druze communities in Israel
Source: Sci Rep. 2023 Nov 24;13:20677. doi: 10.1038/s41598-023-47723-3 (PMC10673896; doi:10.1038/s41598-023-47723-3)
Supplement: Supplementary file 2 — Supplementary Tables. [file 41598_2023_47723_MOESM2_ESM.xlsx]

## Sheet: Legend
Table S1	Patients metadata
Table S2	Differential taxonomic abundances of lynch vs non-lynch
Table S3	Differential taxonomic abundances of lynch with history of cancer vs lynch with no history of cancer
Table S2	Differential KOs abundances of lynch vs non-lynch
Table S3	Differential KOs abundances of lynch with history of cancer vs lynch with no history of cancer

## Sheet: S1
number	Sex	Resedence	Lynch	Age	BMI	History_of_cancer	Cancer_GI_or_not	Cancer_type	Date_of_diagnosis	Age_at_diagnosis	Treatment_for_cancer	Year_of_treatment	Family	Family_relations_ of_controls_to_LS	Household
34	M	Isifya	No	48	26.2976	No	None	None	None	None	None	None	B	Brother of 16	N/A
35	F	Rama	No	56	N/A	No	None	None	None	None	None	None	E	married to 13	HH6
36	F	Isifya	No	35	19.5	No	None	None	None	None	None	None	B	Niece of 16 Daughter of 38	HH4
37	F	Isifya	No	60	N/A	No	None	None	None	None	None	None	B	Cousin of 16	N/A
38	F	Isifya	No	56	28.8415	No	None	None	None	None	None	None	B	Sister of 16 Mother of 36	HH4
39	M	Isifya	No	54	30.4498	No	None	None	None	None	None	None	A	Husband of 7	HH2
40	F	Daliat El-Karmel	No	59	31.9922	No	None	None	None	None	None	None	C	NONE	N/A
42	M	Isifya	No	86	N/A	Yes	GI	CRC	2000	65	right hemicolectomy	None	B	HUSBAND 19	HH5
43	M	Beit-Jan	No	59	30.1038	No	None	None	None	None	None	None	B	Husband of 31	HH3
44	M	Isifya	No	25	23.3011	No	None	None	None	None	None	None	D	Nephew of 16 Son of 18	HH1
1	M	Isifya	Yes	56	31.5617	Yes	GI	CRC	2013	47	Subtotal Colectomy	2013	N/A		N/A
4	F	Sajour	Yes	55	22.8928	Yes	GI	CRC	2007	40	Sigmoidectomy	2007	N/A		N/A
7	F	Isifya	Yes	51	22.2656	Yes	Not GI	Malignant neoplasm Thyroid	2012	41	Total Thyroidectomy Iodine Therapy	2012	A		HH2
8	M	Isifya	Yes	26	23.9361	No	None	None	None	None	None	None	N/A		N/A
10	M	Isifya	Yes	58	35.4308	No	None	None	None	None	None	None	N/A		N/A
12	M	Isifya	Yes	53	N/A	No	None	None	None	None	None	None	N/A		N/A
13	M	Rama	Yes	58	23.8367	Yes	Not GI	Sebaceous Carcinoma	2015	52	Partial scrotectomy	2015	E		HH6
14	M	Beit-Jan	Yes	31	27.0842	No	None	None	None	None	None	None	N/A		HH3
15	F	Daliat El-Karmel	Yes	49	32.8125	Yes	GI	CRC	2005	32	Sigmoidectomy plus adjuvant 5-Fluorouracil plus leucovorin.	2005	N/A		N/A
16	M	Isifya	Yes	50	26.7755	Yes	GI	Urothelial carcinoma of bladder CRC	2001 2010	29 38	TURT + BCG washing for 3 years Total Colectomy	2001-2004; 2010	B		N/A
18	F	Isifya	Yes	47	26.5	No	None	None	None	None	None	None	B		HH1
19	F	Isifya	Yes	80	N/A	Yes	GI	CRC small bowel adenocarcinoma	2001 2019	59 77	subtotal colectomy proximal jejunal resection	2001 2019	B		HH5
20	F	Isifya	Yes	23	22.68	No	None	None	None	None	None	None	N/A		HH1
21	F	Isifya	Yes	58	31.2314	Yes	Not GI	Malignant Neoplasm Breast Malignant Neoplasm Breast- Second	2005; 2018	41; 54	Mastectomy + chemotherapy + radiation Radiation	2005; 2018-2020	N/A		N/A
22	F	Daliat El-Karmel	Yes	66	34.9277	Yes	GI	CRC + Uterine Cancer	2006	50	Hysterectomy + Oophorectomy	2006	N/A		N/A
30	F	Isifya	Yes	64	31.6032	Yes	Gi	Uterine Cancer; CRC	2014; 2018	56; 60	hysterectomy; subtotal colectomy	2014; 2018	N/A		N/A
31	F	Beit-Jan	Yes	59	25.6548	Yes	GI	Rectal Adenocarcinoma; Jejuneal Adenocarcinoma	2013; 2019	50 56	Neo-adjuvant chemotherapy + Total Colectomy + TAH + BSO + Partial gastrectomy + segmental jejunal resection	2013; 2019	D		HH3
32	M	Ein Al-Assad	Yes	63	26.2976	Yes	GI	Rectal Carcinoma; CRC; Stomach Cancer	1996; 2009; 2012	37 50 54	Low anterior resection + chemotherapy and raditaion; Right Hemicolectomy; total colectomy Subtotal Gastrectomy + Chemotherapy	1996; 2009; 2012	N/A		N/A
aCRC=colorectal cancer
bsubtotal colectomy= extended right and left colectomy
cTAH= total abdominal hysterectomy
dBSO= bilateral salpingo oophorectomy
eTURT= Transurethral Resection of Tumor

## Sheet: S2
Kingdom	Phylum	Class	Order	Family	Genus	Species	baseMean	log2FoldChange	lfcSE	stat	pvalue	padj
k__Bacteria	p__Firmicutes	c__Negativicutes	o__Selenomonadales	f__Selenomonadaceae	g__Megamonas	s__funiformis	602861	-3.36498	0.76434	-4.40246	1.0703e-05	0.00294332
k__Bacteria	p__Firmicutes	c__Negativicutes	o__Veillonellales	f__Veillonellaceae	g__Dialister	s__	13334.4	-2.86571	0.7405	-3.86996	0.000108853	0.00997818
k__Bacteria	p__Proteobacteria	c__Gammaproteobacteria	o__Enterobacterales	f__Enterobacteriaceae	g__Enterobacter	s__bugandensis	273079	-4.2273	1.0672	-3.96112	7.46006e-05	0.00997818
k__Bacteria	p__Actinobacteria	c__Actinobacteria	o__Micrococcales	f__Micrococcaceae	g__Rothia	s__mucilaginosa	56065.8	2.34411	0.638888	3.66904	0.000243462	0.0118383
k__Bacteria	p__Proteobacteria	c__Gammaproteobacteria	o__Enterobacterales	f__Enterobacteriaceae	g__Lelliottia	s__nimipressuralis	10974.4	-3.47634	0.957613	-3.63021	0.000283189	0.0118383
k__Bacteria	p__Proteobacteria	c__Gammaproteobacteria	o__Enterobacterales	f__Enterobacteriaceae	g__Enterobacter	s__cloacae complex sp. ECNIH7	8566.35	-3.63812	1.00663	-3.61415	0.000301339	0.0118383
k__Bacteria	p__Proteobacteria	c__Gammaproteobacteria	o__Enterobacterales	f__Enterobacteriaceae	g__Enterobacter	s__chengduensis	11838.2	-3.297	0.905267	-3.64202	0.000270502	0.0118383
k__Bacteria	p__Proteobacteria	c__Gammaproteobacteria	o__Enterobacterales	f__Enterobacteriaceae	g__Enterobacter	s__roggenkampii	51196.1	-3.22504	0.907446	-3.55397	0.000379457	0.0130438
k__Bacteria	p__Firmicutes	c__Bacilli	o__Lactobacillales	f__Streptococcaceae	g__Streptococcus	s__sp. FDAARGOS_192	141587	2.73392	0.776297	3.52175	0.000428706	0.0130994
k__Bacteria	p__Firmicutes	c__Negativicutes	o__Veillonellales	f__Veillonellaceae	g__Dialister	s__massiliensis	8757.24	-1.98977	0.578749	-3.43805	0.000585916	0.0161127
k__Bacteria	p__Firmicutes	c__Negativicutes	o__Veillonellales	f__Veillonellaceae	g__Dialister	s__hominis	12268.4	-2.22873	0.656426	-3.39525	0.000685671	0.0171418
k__Bacteria	p__Firmicutes	c__Bacilli	o__Lactobacillales	f__Lactobacillaceae	g__Lactobacillus	s__ruminis	478368	-4.03916	1.21653	-3.32023	0.000899442	0.0206122
k__Bacteria	p__Actinobacteria	c__Actinobacteria	o__Micrococcales	f__Micrococcaceae	g__Rothia	s__dentocariosa	11081.3	1.96716	0.609593	3.22701	0.00125089	0.0264612
k__Bacteria	p__Firmicutes	c__Bacilli	o__Lactobacillales	f__Streptococcaceae	g__Streptococcus	s__gordonii	86905.1	2.19615	0.703873	3.12009	0.00180794	0.0304198
k__Bacteria	p__Proteobacteria	c__Gammaproteobacteria	o__Enterobacterales	f__Enterobacteriaceae	g__Enterobacter	s__asburiae	71087	-3.06015	0.97788	-3.12937	0.00175183	0.0304198
k__Bacteria	p__Bacteroidetes	c__Bacteroidia	o__Bacteroidales	f__Rikenellaceae	g__Alistipes	s__onderdonkii	63285.6	3.14959	0.995236	3.16466	0.00155262	0.0304198
k__Bacteria	p__Firmicutes	c__Erysipelotrichia	o__Erysipelotrichales	f__Erysipelotrichaceae	g__Intestinibaculum	s__porci	19242.1	-1.28456	0.413243	-3.10848	0.00188049	0.0304198
k__Bacteria	p__Firmicutes	c__Negativicutes	o__Acidaminococcales	f__Acidaminococcaceae	g__Phascolarctobacterium	s__faecium	7670.35	2.85071	0.962281	2.96245	0.00305199	0.0441736
k__Bacteria	p__Firmicutes	c__Bacilli	o__Lactobacillales	f__Streptococcaceae	g__Streptococcus	s__cristatus	15879.7	1.76653	0.594896	2.96948	0.00298303	0.0441736
k__Bacteria	p__Firmicutes	c__Bacilli	o__Lactobacillales	f__Streptococcaceae	g__Streptococcus	s__anginosus	134207	2.32177	0.799583	2.90373	0.0036875	0.0482888
k__Bacteria	p__Firmicutes	c__Bacilli	o__Lactobacillales	f__Lactobacillaceae	g__Lactobacillus	s__delbrueckii	25055.8	2.05092	0.704883	2.90959	0.00361899	0.0482888
k__Bacteria	p__Firmicutes	c__Bacilli	o__Lactobacillales	f__Streptococcaceae	g__Streptococcus	s__equinus	145129	2.09159	0.731933	2.85763	0.00426823	0.0489068
k__Bacteria	p__Firmicutes	c__Bacilli	o__Lactobacillales	f__Enterococcaceae	g__Enterococcus	s__	30528.9	1.63399	0.566977	2.88194	0.00395233	0.0489068
k__Bacteria	p__Verrucomicrobia	c__Verrucomicrobiae	o__Verrucomicrobiales	f__Akkermansiaceae	g__Akkermansia	s__muciniphila	161526	2.31191	0.805515	2.87011	0.00410334	0.0489068
k__Bacteria	p__Firmicutes	c__Bacilli	o__Lactobacillales	f__Streptococcaceae	g__Streptococcus	s__milleri	27800.8	2.09341	0.736126	2.84382	0.00445768	0.0490345
k__Bacteria	p__Firmicutes	c__Bacilli	o__Lactobacillales	f__Streptococcaceae	g__Streptococcus	s__	1.81747e+06	2.15519	0.766088	2.81324	0.00490448	0.0518743
k__Bacteria	p__Proteobacteria	c__Gammaproteobacteria	o__Enterobacterales	f__Enterobacteriaceae	g__Enterobacter	s__	112218	-2.54559	0.926483	-2.74759	0.00600353	0.0577719
k__Bacteria	p__Firmicutes	c__Bacilli	o__Lactobacillales	f__Lactobacillaceae	g__Lactobacillus	s__gasseri	23328.2	2.48643	0.910242	2.73162	0.00630238	0.0577719
k__Bacteria	p__Firmicutes	c__Bacilli	o__Lactobacillales	f__Lactobacillaceae	g__Lactobacillus	s__salivarius	521550	3.13289	1.14317	2.74054	0.00613384	0.0577719
k__Bacteria	p__Firmicutes	c__Bacilli	o__Lactobacillales	f__Streptococcaceae	g__Streptococcus	s__anginosus group	157175	2.0101	0.727345	2.76361	0.00571661	0.0577719
k__Bacteria	p__Firmicutes	c__Bacilli	o__Lactobacillales	f__Enterococcaceae	g__Enterococcus	s__faecium	139616	1.63757	0.611493	2.67799	0.00740664	0.065704
k__Bacteria	p__Firmicutes	c__Negativicutes	o__Acidaminococcales	f__Acidaminococcaceae	g__Phascolarctobacterium	s__succinatutens	17604.9	2.52622	0.960067	2.6313	0.00850597	0.0730982
k__Bacteria	p__Firmicutes	c__Bacilli	o__Lactobacillales	f__Streptococcaceae	g__Streptococcus	s__sanguinis	25716	1.36352	0.527319	2.58577	0.00971627	0.0785875
k__Bacteria	p__Firmicutes	c__Bacilli	o__Lactobacillales	f__Lactobacillaceae	g__Lactobacillus	s__plantarum	29202	2.06069	0.794232	2.59457	0.00947105	0.0785875
k__Bacteria	p__Firmicutes	c__Bacilli	o__Lactobacillales	f__Streptococcaceae	g__Streptococcus	s__oralis	33026	1.57354	0.626589	2.51128	0.0120293	0.0827011
k__Bacteria	p__Firmicutes	c__Bacilli	o__Lactobacillales	f__Streptococcaceae	g__Streptococcus	s__pneumoniae	25262.7	1.64643	0.652958	2.52149	0.0116859	0.0827011
k__Bacteria	p__Firmicutes	c__Bacilli	o__Lactobacillales	f__Enterococcaceae	g__Enterococcus	s__faecalis	139958	2.12777	0.836766	2.54285	0.0109953	0.0827011
k__Bacteria	p__Actinobacteria	c__Actinobacteria	o__Bifidobacteriales	f__Bifidobacteriaceae	g__Bifidobacterium	s__gallinarum	15455.7	-1.13486	0.450135	-2.52115	0.0116971	0.0827011
k__Bacteria	p__Proteobacteria	c__Gammaproteobacteria	o__Enterobacterales	f__Enterobacteriaceae	g__Enterobacter	s__kobei	10279.8	-2.18257	0.868139	-2.51408	0.0119344	0.0827011
k__Bacteria	p__Firmicutes	c__Bacilli	o__Lactobacillales	f__Lactobacillaceae	g__Lactobacillus	s__casei group	37123.9	-2.02519	0.799644	-2.53261	0.0113217	0.0827011
k__Bacteria	p__Firmicutes	c__Bacilli	o__Lactobacillales	f__Lactobacillaceae	g__Lactobacillus	s__	90098	1.99458	0.800791	2.49076	0.012747	0.0854979
k__Bacteria	p__Firmicutes	c__Bacilli	o__Lactobacillales	f__Lactobacillaceae	g__Lactobacillus	s__fermentum	280287	2.59792	1.05538	2.46161	0.0138314	0.0905629
k__Bacteria	p__Firmicutes	c__Bacilli	o__Lactobacillales	f__Streptococcaceae	g__Streptococcus	s__periodonticum	10390.6	1.84359	0.780038	2.36346	0.0181053	0.113774
k__Bacteria	p__Bacteroidetes	c__Bacteroidia	o__Bacteroidales	f__Rikenellaceae	g__Alistipes	s__communis	25616.2	2.1309	0.902371	2.36145	0.0182038	0.113774
k__Bacteria	p__Proteobacteria	c__Gammaproteobacteria	o__Enterobacterales	f__Enterobacteriaceae	g__Enterobacter	s__cloacae complex sp.	10870.2	-2.18305	0.934996	-2.33483	0.0195524	0.119487
k__Bacteria	p__Firmicutes	c__Clostridia	o__Clostridiales	f__Christensenellaceae	g__Massilistercora	s__timonensis	122777	0.867538	0.374424	2.317	0.0205039	0.122577
k__Bacteria	p__Firmicutes	c__Bacilli	o__Lactobacillales	f__Streptococcaceae	g__Streptococcus	s__constellatus	7650.86	1.58498	0.698031	2.27064	0.0231689	0.135563
k__Bacteria	p__Firmicutes	c__Bacilli	o__Lactobacillales	f__Streptococcaceae	g__Streptococcus	s__sp. I-G2	15384.5	1.57507	0.70022	2.2494	0.0244871	0.137428
k__Bacteria	p__Firmicutes	c__Bacilli	o__Lactobacillales	f__Streptococcaceae	g__Streptococcus	s__koreensis	26719	1.52874	0.679516	2.24975	0.0244649	0.137428
k__Bacteria	p__Firmicutes	c__Bacilli	o__Lactobacillales	f__Streptococcaceae	g__Streptococcus	s__mutans	45688.9	1.74538	0.78833	2.21402	0.0268272	0.14755
k__Bacteria	p__Actinobacteria	c__Actinobacteria	o__Actinomycetales	f__Actinomycetaceae	g__Actinomyces	s__viscosus	17098.4	1.47667	0.670503	2.20233	0.0276418	0.149049
k__Bacteria	p__Bacteroidetes	c__Bacteroidia	o__Bacteroidales	f__Bacteroidaceae	g__Bacteroides	s__fragilis	22796.4	1.342	0.614809	2.18279	0.029051	0.152536
k__Bacteria	p__Firmicutes	c__Bacilli	o__Lactobacillales	f__Streptococcaceae	g__Streptococcus	s__intermedius	12534.9	1.15304	0.531181	2.17072	0.0299526	0.152536
k__Bacteria	p__Bacteroidetes	c__Bacteroidia	o__Bacteroidales	f__Rikenellaceae	g__Alistipes	s__finegoldii	15748.6	1.72686	0.795419	2.17101	0.0299302	0.152536
k__Bacteria	p__Actinobacteria	c__Actinobacteria	o__Propionibacteriales	f__Propionibacteriaceae	g__Propionibacterium	s__acidifaciens	7563.39	1.49147	0.68953	2.16302	0.0305394	0.152697
k__Bacteria	p__Firmicutes	c__Negativicutes	o__Acidaminococcales	f__Acidaminococcaceae	g__Phascolarctobacterium	s__	17590.3	1.64905	0.772377	2.13503	0.0327585	0.15532
k__Bacteria	p__Bacteroidetes	c__Bacteroidia	o__Bacteroidales	f__Bacteroidaceae	g__Bacteroides	s__dorei	43067.4	2.07877	0.971552	2.13964	0.0323842	0.15532
k__Bacteria	p__Firmicutes	c__Erysipelotrichia	o__Erysipelotrichales	f__Erysipelotrichaceae	g__Absiella	s__argi	25748.3	0.798926	0.372583	2.14429	0.0320096	0.15532
k__Bacteria	p__Firmicutes	c__Bacilli	o__Lactobacillales	f__Streptococcaceae	g__Streptococcus	s__mitis	37732.1	1.43955	0.681659	2.11184	0.0347005	0.16174
k__Bacteria	p__Firmicutes	c__Bacilli	o__Lactobacillales	f__Lactobacillaceae	g__Lactobacillus	s__gastricus	23606.8	1.86616	0.886734	2.10453	0.0353323	0.16194
k__Bacteria	p__Firmicutes	c__Bacilli	o__Lactobacillales	f__Streptococcaceae	g__Streptococcus	s__dysgalactiae group	8827.45	0.831048	0.396642	2.09521	0.0361523	0.162981
k__Bacteria	p__Bacteroidetes	c__Bacteroidia	o__Bacteroidales	f__Rikenellaceae	g__Alistipes	s__sp. dk3624	11092.2	1.80481	0.870877	2.0724	0.0382278	0.169559
k__Bacteria	p__Firmicutes	c__Clostridia	o__Clostridiales	f__Oscillospiraceae	g__Dysosmobacter	s__welbionis	54701.5	0.628472	0.304871	2.06144	0.0392614	0.171379
k__Bacteria	p__Proteobacteria	c__Gammaproteobacteria	o__Enterobacterales	f__Enterobacteriaceae	g__Enterobacter	s__cloacae	43763.4	-1.73058	0.852286	-2.03051	0.0423044	0.181777
k__Bacteria	p__Firmicutes	c__Bacilli	o__Lactobacillales	f__Streptococcaceae	g__Streptococcus	s__parasanguinis	729435	1.57449	0.79637	1.97709	0.0480318	0.201274
k__Bacteria	p__Firmicutes	c__Bacilli	o__Lactobacillales	f__Enterococcaceae	g__Enterococcus	s__casseliflavus	7684.34	1.23452	0.625178	1.97467	0.0483058	0.201274
k__Bacteria	p__Bacteroidetes	c__Bacteroidia	o__Bacteroidales	f__Bacteroidaceae	g__Bacteroides	s__vulgatus	199741	1.77776	0.916413	1.93991	0.052391	0.213269
k__Bacteria	p__Bacteroidetes	c__Bacteroidia	o__Bacteroidales	f__Rikenellaceae	g__Alistipes	s__dispar	6947.48	1.50946	0.779247	1.93708	0.0527357	0.213269
k__Bacteria	p__Firmicutes	c__Negativicutes	o__Selenomonadales	f__Selenomonadaceae	g__Megamonas	s__hypermegale	6657.95	-0.776099	0.407299	-1.90548	0.0567181	0.225515
k__Bacteria	p__Actinobacteria	c__Coriobacteriia	o__Eggerthellales	f__Eggerthellaceae	g__Phoenicibacter	s__congonensis	7109.47	-0.650988	0.342585	-1.90022	0.0574039	0.225515
k__Bacteria	p__Firmicutes	c__Bacilli	o__Lactobacillales	f__Lactobacillaceae	g__Lactobacillus	s__vaginalis	33170.3	1.95486	1.0442	1.87212	0.0611906	0.230513
k__Bacteria	p__Actinobacteria	c__Actinobacteria	o__Actinomycetales	f__Actinomycetaceae	g__Actinomyces	s__sp. oral taxon 171	27777.6	1.27782	0.68103	1.87631	0.0606134	0.230513
k__Bacteria	p__Firmicutes	c__Bacilli	o__Lactobacillales	f__Streptococcaceae	g__Streptococcus	s__sp. LPB0220	630946	1.5249	0.813008	1.87562	0.060707	0.230513
k__Bacteria	p__Firmicutes	c__Bacilli	o__Lactobacillales	f__Streptococcaceae	g__Streptococcus	s__vestibularis	626478	1.72404	0.938311	1.83738	0.0661533	0.242562
k__Bacteria	p__Firmicutes	c__Bacilli	o__Lactobacillales	f__Streptococcaceae	g__Streptococcus	s__sp. I-P16	18978.9	1.33913	0.727157	1.8416	0.0655335	0.242562
k__Bacteria	p__Firmicutes	c__Bacilli	o__Lactobacillales	f__Lactobacillaceae	g__Lactobacillus	s__sp. C25	9184.76	1.59625	0.874264	1.82582	0.0678775	0.245609
k__Bacteria	p__Bacteroidetes	c__Bacteroidia	o__Bacteroidales	f__Bacteroidaceae	g__Bacteroides	s__	59965	1.3752	0.776598	1.7708	0.0765933	0.268207
k__Bacteria	p__Firmicutes	c__Bacilli	o__Bacillales	f__Staphylococcaceae	g__Staphylococcus	s__aureus	7276.94	-0.512146	0.288486	-1.77529	0.0758497	0.268207
k__Bacteria	p__Bacteroidetes	c__Bacteroidia	o__Bacteroidales	f__	g__	s__	15791	1.38472	0.78318	1.76807	0.0770486	0.268207
k__Bacteria	p__Actinobacteria	c__Actinobacteria	o__Bifidobacteriales	f__Bifidobacteriaceae	g__Bifidobacterium	s__angulatum	82285.8	1.28265	0.744304	1.72329	0.0848353	0.281081
k__Bacteria	p__Firmicutes	c__Bacilli	o__Lactobacillales	f__Streptococcaceae	g__Streptococcus	s__infantarius	57124.9	1.46766	0.84815	1.73043	0.0835543	0.281081
k__Bacteria	p__Firmicutes	c__Bacilli	o__Lactobacillales	f__Streptococcaceae	g__Streptococcus	s__australis	42949.9	1.18125	0.67948	1.73846	0.0821289	0.281081
k__Bacteria	p__Proteobacteria	c__Gammaproteobacteria	o__Enterobacterales	f__Enterobacteriaceae	g__Enterobacter	s__hormaechei	21900.8	-1.45121	0.841048	-1.72547	0.084442	0.281081
k__Bacteria	p__Firmicutes	c__Bacilli	o__Lactobacillales	f__Streptococcaceae	g__Streptococcus	s__salivarius	2.36807e+06	2.74379	1.61031	1.70389	0.0884022	0.282681
k__Bacteria	p__Actinobacteria	c__Actinobacteria	o__Actinomycetales	f__Actinomycetaceae	g__Actinomyces	s__	30889	1.01256	0.593932	1.70484	0.0882236	0.282681
k__Bacteria	p__Firmicutes	c__Bacilli	o__Lactobacillales	f__Streptococcaceae	g__Streptococcus	s__macedonicus	22809.3	1.37806	0.806492	1.70871	0.0875051	0.282681
k__Bacteria	p__Firmicutes	c__Clostridia	o__Clostridiales	f__	g__	s__	276424	0.38729	0.228055	1.69824	0.0894633	0.282786
k__Bacteria	p__Firmicutes	c__Bacilli	o__Lactobacillales	f__Streptococcaceae	g__Streptococcus	s__gwangjuense	9667.1	1.1712	0.698996	1.67554	0.0938281	0.289918
k__Bacteria	p__Firmicutes	c__Clostridia	o__Clostridiales	f__Lachnospiraceae	g__Blautia	s__sp. N6H1-15	186770	0.72168	0.429457	1.68045	0.0928699	0.289918
k__Bacteria	p__Actinobacteria	c__Actinobacteria	o__Actinomycetales	f__Actinomycetaceae	g__Actinomyces	s__naeslundii	28560.6	1.19753	0.723621	1.65492	0.0979416	0.29019
k__Bacteria	p__Firmicutes	c__Clostridia	o__Clostridiales	f__Peptostreptococcaceae	g__Clostridioides	s__[Clostridium] hiranonis	8604.26	-0.50823	0.306741	-1.65687	0.0975456	0.29019
k__Bacteria	p__Firmicutes	c__Clostridia	o__Clostridiales	f__Ruminococcaceae	g__Flavonifractor	s__plautii	66983.1	0.479167	0.28971	1.65395	0.0981368	0.29019
k__Bacteria	p__Actinobacteria	c__Actinobacteria	o__Actinomycetales	f__Actinomycetaceae	g__Actinomyces	s__pacaensis	18616.7	1.07205	0.647402	1.65593	0.0977362	0.29019
k__Bacteria	p__Actinobacteria	c__Actinobacteria	o__Actinomycetales	f__Actinomycetaceae	g__Actinomyces	s__oris	32755.7	1.22416	0.746819	1.63917	0.101179	0.296001
k__Bacteria	p__Bacteroidetes	c__Bacteroidia	o__Bacteroidales	f__Bacteroidaceae	g__Bacteroides	s__ovatus	49240.7	1.27563	0.783515	1.62809	0.103506	0.299624
k__Bacteria	p__Proteobacteria	c__Gammaproteobacteria	o__Enterobacterales	f__Enterobacteriaceae	g__Klebsiella	s__pneumoniae	88258.9	1.42981	0.901171	1.58662	0.112599	0.316453
k__Bacteria	p__Firmicutes	c__Bacilli	o__Lactobacillales	f__Streptococcaceae	g__Streptococcus	s__gallolyticus	358083	1.33986	0.840633	1.59387	0.110964	0.316453
k__Bacteria	p__Proteobacteria	c__Gammaproteobacteria	o__Enterobacterales	f__Enterobacteriaceae	g__Enterobacter	s__cloacae complex	318761	-1.3867	0.874417	-1.58585	0.112772	0.316453
k__Bacteria	p__Firmicutes	c__Clostridia	o__Clostridiales	f__Lachnospiraceae	g__Lachnoclostridium	s__phocaeense	80302.3	0.466417	0.296516	1.57299	0.115721	0.321446
k__Bacteria	p__Firmicutes	c__Clostridia	o__Clostridiales	f__Lachnospiraceae	g__Anaerobutyricum	s__Lachnospiraceae bacterium oral taxon 500	7542.07	0.356568	0.227703	1.56594	0.117364	0.32275
k__Bacteria	p__Firmicutes	c__Bacilli	o__Lactobacillales	f__Streptococcaceae	g__Streptococcus	s__viridans	37230.6	1.11417	0.719598	1.54832	0.121544	0.330937
k__Bacteria	p__Bacteroidetes	c__Bacteroidia	o__Bacteroidales	f__Bacteroidaceae	g__Bacteroides	s__thetaiotaomicron	17483.3	0.992546	0.653081	1.51979	0.128564	0.343253
k__Bacteria	p__Firmicutes	c__Clostridia	o__Clostridiales	f__Ruminococcaceae	g__Faecalibacterium	s__prausnitzii	1.7249e+06	-0.56727	0.37228	-1.52377	0.127565	0.343253
k__Bacteria	p__Firmicutes	c__Erysipelotrichia	o__Erysipelotrichales	f__Erysipelotrichaceae	g__Turicibacter	s__sp. H121	24438.2	1.10619	0.731941	1.51131	0.130709	0.345625
k__Bacteria	p__Firmicutes	c__Bacilli	o__Lactobacillales	f__Streptococcaceae	g__Streptococcus	s__agalactiae	26720	0.995617	0.66663	1.49351	0.135304	0.354368
k__Bacteria	p__Actinobacteria	c__Actinobacteria	o__Actinomycetales	f__Actinomycetaceae	g__Schaalia	s__odontolytica	312899	0.914953	0.625495	1.46277	0.143532	0.372369
k__Bacteria	p__Actinobacteria	c__Actinobacteria	o__Actinomycetales	f__Actinomycetaceae	g__Schaalia	s__meyeri	13336.4	0.795675	0.54876	1.44995	0.147072	0.377989
k__Bacteria	p__Firmicutes	c__Bacilli	o__Lactobacillales	f__Streptococcaceae	g__Streptococcus	s__sp. oral taxon 431	21191.6	0.970662	0.687299	1.41228	0.157866	0.398286
k__Bacteria	p__Firmicutes	c__Bacilli	o__Lactobacillales	f__Streptococcaceae	g__Streptococcus	s__sp. A12	49266.4	1.05463	0.744504	1.41656	0.156612	0.398286
k__Bacteria	p__Proteobacteria	c__Epsilonproteobacteria	o__Campylobacterales	f__Campylobacteraceae	g__Campylobacter	s__jejuni	11843.2	0.637097	0.454484	1.4018	0.160974	0.398648
k__Bacteria	p__Firmicutes	c__Clostridia	o__Clostridiales	f__Peptostreptococcaceae	g__Clostridioides	s__difficile	144703	0.431894	0.307984	1.40233	0.160817	0.398648
k__Bacteria	p__Actinobacteria	c__Actinobacteria	o__Bifidobacteriales	f__Bifidobacteriaceae	g__Bifidobacterium	s__dentium	42448.1	1.12369	0.804253	1.39718	0.162359	0.398648
k__Bacteria	p__Proteobacteria	c__Gammaproteobacteria	o__Enterobacterales	f__Enterobacteriaceae	g__Klebsiella	s__	30911.1	0.971931	0.701908	1.3847	0.166145	0.404334
k__Bacteria	p__Firmicutes	c__Clostridia	o__Clostridiales	f__Eubacteriaceae	g__Eubacterium	s__maltosivorans	12494	0.468123	0.340756	1.37378	0.169511	0.408908
k__Bacteria	p__Firmicutes	c__Clostridia	o__Clostridiales	f__Eubacteriaceae	g__Eubacterium	s__limosum	28265	-0.425459	0.314983	-1.35073	0.17678	0.422736
k__Bacteria	p__Firmicutes	c__Bacilli	o__Lactobacillales	f__	g__	s__	23982.1	0.503994	0.374709	1.34503	0.178617	0.423445
k__Bacteria	p__Bacteroidetes	c__Bacteroidia	o__Bacteroidales	f__Tannerellaceae	g__Parabacteroides	s__distasonis	10107.7	0.889482	0.674044	1.31962	0.186962	0.428696
k__Bacteria	p__Firmicutes	c__Bacilli	o__Lactobacillales	f__Streptococcaceae	g__Streptococcus	s__canis	9334.7	0.707955	0.536612	1.31931	0.187067	0.428696
k__Bacteria	p__Firmicutes	c__Bacilli	o__Bacillales	f__Staphylococcaceae	g__Gemella	s__sanguinis	13458.6	0.83314	0.627793	1.32709	0.184478	0.428696
k__Bacteria	p__Firmicutes	c__Clostridia	o__Clostridiales	f__Lachnospiraceae	g__	s__	500904	0.457565	0.344832	1.32692	0.184535	0.428696
k__Bacteria	p__Firmicutes	c__Bacilli	o__Lactobacillales	f__Lactobacillaceae	g__Lactobacillus	s__crispatus	26628.7	1.19898	0.914534	1.31102	0.18985	0.431477
k__Bacteria	p__Proteobacteria	c__Gammaproteobacteria	o__Enterobacterales	f__Enterobacteriaceae	g__Escherichia	s__	11726.2	0.947663	0.761108	1.24511	0.213092	0.473434
k__Bacteria	p__Firmicutes	c__Clostridia	o__Clostridiales	f__Lachnospiraceae	g__Lachnoclostridium	s__[Clostridium] bolteae	45593.3	0.362426	0.291324	1.24407	0.213475	0.473434
k__Bacteria	p__Actinobacteria	c__Coriobacteriia	o__Coriobacteriales	f__Atopobiaceae	g__Parolsenella	s__catena	53850.5	-0.814315	0.649713	-1.25334	0.21008	0.473434
k__Bacteria	p__Firmicutes	c__Clostridia	o__Clostridiales	f__Lachnospiraceae	g__Lachnoclostridium	s__sp. YL32	53037.9	0.315238	0.25637	1.22962	0.218838	0.481444
k__Bacteria	p__Firmicutes	c__Clostridia	o__Clostridiales	f__Lachnospiraceae	g__Blautia	s__	28838.3	0.39927	0.329967	1.21003	0.226267	0.489992
k__Bacteria	p__Actinobacteria	c__Actinobacteria	o__Actinomycetales	f__Actinomycetaceae	g__Actinomyces	s__sp. oral taxon 414	25160.4	0.897449	0.741707	1.20998	0.226287	0.489992
k__Bacteria	p__Actinobacteria	c__Actinobacteria	o__Bifidobacteriales	f__Bifidobacteriaceae	g__Bifidobacterium	s__bifidum	471027	-1.39851	1.17781	-1.18738	0.235078	0.501135
k__Bacteria	p__Actinobacteria	c__Coriobacteriia	o__Coriobacteriales	f__Atopobiaceae	g__Olsenella	s__sp. oral taxon 807	7645.37	0.370594	0.311698	1.18895	0.234459	0.501135
k__Bacteria	p__Firmicutes	c__Bacilli	o__Lactobacillales	f__Streptococcaceae	g__Streptococcus	s__thermophilus	542782	1.04327	0.918055	1.13639	0.255795	0.536974
k__Bacteria	p__Bacteroidetes	c__Bacteroidia	o__Bacteroidales	f__Bacteroidaceae	g__Bacteroides	s__cellulosilyticus	6394.17	0.876384	0.768135	1.14092	0.253901	0.536974
k__Bacteria	p__Firmicutes	c__Clostridia	o__Clostridiales	f__Lachnospiraceae	g__Blautia	s__[Ruminococcus] gnavus	1.75274e+06	0.805751	0.714189	1.1282	0.259234	0.54007
k__Bacteria	p__Firmicutes	c__Clostridia	o__Clostridiales	f__Ruminococcaceae	g__Ruthenibacterium	s__lactatiformans	86759.8	0.378208	0.338537	1.11718	0.263916	0.545691
k__Bacteria	p__Bacteroidetes	c__Bacteroidia	o__Bacteroidales	f__Bacteroidaceae	g__Bacteroides	s__caecimuris	9885.63	0.822253	0.747516	1.09998	0.271341	0.556856
k__Bacteria	p__Firmicutes	c__Clostridia	o__Clostridiales	f__Ruminococcaceae	g__Ruminococcus	s__albus	11046.6	-0.267764	0.24715	-1.08341	0.278628	0.564168
k__Bacteria	p__Actinobacteria	c__Actinobacteria	o__Bifidobacteriales	f__Bifidobacteriaceae	g__Bifidobacterium	s__pseudocatenulatum	1.53037e+06	-1.33536	1.23548	-1.08085	0.279764	0.564168
k__Bacteria	p__Firmicutes	c__Erysipelotrichia	o__Erysipelotrichales	f__Erysipelotrichaceae	g__Absiella	s__sp. 9CBEGH2	9305.53	0.768827	0.713234	1.07794	0.281058	0.564168
k__Bacteria	p__Firmicutes	c__Clostridia	o__Clostridiales	f__Oscillospiraceae	g__Oscillibacter	s__valericigenes	10788.9	0.324775	0.307232	1.0571	0.290466	0.578503
k__Bacteria	p__Bacteroidetes	c__Bacteroidia	o__Bacteroidales	f__Bacteroidaceae	g__Bacteroides	s__sp. A1C1	11698	0.945859	0.898375	1.05286	0.292407	0.578503
k__Bacteria	p__Firmicutes	c__Bacilli	o__Lactobacillales	f__Streptococcaceae	g__Streptococcus	s__sobrinus	45423.7	0.947234	0.916977	1.033	0.301606	0.59244
k__Bacteria	p__Actinobacteria	c__Actinobacteria	o__Bifidobacteriales	f__Bifidobacteriaceae	g__Bifidobacterium	s__catenulatum	377662	-0.995255	0.992526	-1.00275	0.315982	0.616277
k__Bacteria	p__Firmicutes	c__Clostridia	o__Clostridiales	f__Christensenellaceae	g__Christensenella	s__minuta	74190.6	0.303206	0.306009	0.990837	0.321765	0.618779
k__Bacteria	p__Firmicutes	c__Clostridia	o__Clostridiales	f__Hungateiclostridiaceae	g__Hungateiclostridium	s__Hungateiclostridiaceae bacterium KB18	14902.9	0.263102	0.265198	0.992097	0.32115	0.618779
k__Bacteria	p__Firmicutes	c__Bacilli	o__Lactobacillales	f__Lactobacillaceae	g__Lactobacillus	s__paragasseri	13775.1	1.05531	1.07343	0.983114	0.325552	0.621713
k__Bacteria	p__Firmicutes	c__Bacilli	o__Lactobacillales	f__Streptococcaceae	g__Streptococcus	s__pasteurianus	7.48469e+06	0.813949	0.833768	0.97623	0.328951	0.623872
k__Bacteria	p__Firmicutes	c__Clostridia	o__Clostridiales	f__Lachnospiraceae	g__Anaerobutyricum	s__Lachnospiraceae bacterium KGMB03038	53988.5	0.24686	0.256748	0.961488	0.336307	0.633455
k__Bacteria	p__Firmicutes	c__Clostridia	o__Clostridiales	f__Oscillospiraceae	g__Oscillibacter	s__sp. PEA192	15022.3	0.381644	0.401127	0.951431	0.341385	0.638646
k__Bacteria	p__Proteobacteria	c__Gammaproteobacteria	o__Pasteurellales	f__Pasteurellaceae	g__Haemophilus	s__haemolyticus	9888.23	0.6409	0.681345	0.940641	0.346889	0.640231
k__Bacteria	p__Bacteroidetes	c__Bacteroidia	o__Bacteroidales	f__Bacteroidaceae	g__Bacteroides	s__caccae	12791.6	0.711462	0.75417	0.943372	0.345491	0.640231
k__Bacteria	p__Bacteroidetes	c__Bacteroidia	o__Bacteroidales	f__Bacteroidaceae	g__Bacteroides	s__uniformis	45922.6	0.921185	0.989669	0.930801	0.351957	0.645254
k__Bacteria	p__Firmicutes	c__Clostridia	o__Clostridiales	f__Clostridiales Family XIII. Incertae Sedis	g__Mogibacterium	s__diversum	28649.6	0.523474	0.565947	0.924952	0.354991	0.646506
k__Bacteria	p__Firmicutes	c__Clostridia	o__Clostridiales	f__Christensenellaceae	g__Flintibacter	s__sp. KGMB00164	25590	0.25745	0.284123	0.906121	0.364872	0.660129
k__Bacteria	p__Proteobacteria	c__Gammaproteobacteria	o__Enterobacterales	f__Enterobacteriaceae	g__Escherichia	s__coli	720800	0.837057	0.930509	0.899569	0.36835	0.662066
k__Bacteria	p__Actinobacteria	c__Coriobacteriia	o__Coriobacteriales	f__Atopobiaceae	g__Atopobium	s__parvulum	30600.2	0.565166	0.632032	0.894205	0.371212	0.662879
k__Bacteria	p__Firmicutes	c__Clostridia	o__Clostridiales	f__Lachnospiraceae	g__Blautia	s__producta	145417	0.255896	0.290316	0.881439	0.37808	0.665576
k__Bacteria	p__Actinobacteria	c__Coriobacteriia	o__Eggerthellales	f__Eggerthellaceae	g__Eggerthella	s__lenta	362875	0.833163	0.949012	0.877927	0.379984	0.665576
k__Bacteria	p__Firmicutes	c__Clostridia	o__Clostridiales	f__Lachnospiraceae	g__Lachnoanaerobaculum	s__umeaense	18256.1	0.262517	0.29769	0.881847	0.37786	0.665576
k__Bacteria	p__Firmicutes	c__Clostridia	o__Clostridiales	f__Christensenellaceae	g__Massilistercora	s__Clostridiales bacterium CCNA10	50896.2	0.236839	0.279532	0.84727	0.396845	0.690711
k__Bacteria	p__Firmicutes	c__Bacilli	o__Bacillales	f__Staphylococcaceae	g__Staphylococcus	s__	6410.92	-0.225735	0.272351	-0.828838	0.407196	0.704269
k__Bacteria	p__Proteobacteria	c__Gammaproteobacteria	o__Pasteurellales	f__Pasteurellaceae	g__Haemophilus	s__parainfluenzae	348483	0.716651	0.881018	0.813435	0.415969	0.713201
k__Bacteria	p__Proteobacteria	c__Gammaproteobacteria	o__Enterobacterales	f__Enterobacteriaceae	g__Enterobacter	s__ludwigii	7846.55	0.699297	0.862601	0.810685	0.417547	0.713201
k__Bacteria	p__Firmicutes	c__Clostridia	o__Clostridiales	f__Lachnospiraceae	g__Lachnoclostridium	s__[Clostridium] scindens	172625	0.237293	0.298489	0.79498	0.426625	0.717031
k__Bacteria	p__Proteobacteria	c__Gammaproteobacteria	o__Pasteurellales	f__Pasteurellaceae	g__Haemophilus	s__pittmaniae	6981.09	0.580733	0.727172	0.798618	0.424512	0.717031
k__Bacteria	p__Firmicutes	c__Clostridia	o__Clostridiales	f__Lachnospiraceae	g__Blautia	s__sp. YL58	58475.8	0.229221	0.288952	0.793286	0.427611	0.717031
k__Bacteria	p__Firmicutes	c__Clostridia	o__Clostridiales	f__Lachnospiraceae	g__Roseburia	s__hominis	196573	0.186777	0.24058	0.776359	0.437537	0.729228
k__Bacteria	p__Actinobacteria	c__Coriobacteriia	o__Coriobacteriales	f__Atopobiaceae	g__	s__	23331.8	-0.338223	0.439663	-0.769277	0.441729	0.731779
k__Bacteria	p__Proteobacteria	c__Gammaproteobacteria	o__Pasteurellales	f__Pasteurellaceae	g__Haemophilus	s__influenzae	8204.42	0.417611	0.563291	0.741376	0.458465	0.750464
k__Bacteria	p__Firmicutes	c__Bacilli	o__Lactobacillales	f__Streptococcaceae	g__Lactococcus	s__lactis	104176	-0.576389	0.776697	-0.742102	0.458026	0.750464
k__Bacteria	p__Actinobacteria	c__Coriobacteriia	o__Coriobacteriales	f__Coriobacteriaceae	g__Collinsella	s__aerofaciens	3.66418e+06	-0.377647	0.515548	-0.732515	0.463854	0.75386
k__Bacteria	p__Firmicutes	c__Clostridia	o__Clostridiales	f__Ruminococcaceae	g__Ruminococcus	s__bicirculans	119769	-0.401699	0.551053	-0.728966	0.466023	0.75386
k__Bacteria	p__Firmicutes	c__Negativicutes	o__Veillonellales	f__Veillonellaceae	g__Veillonella	s__atypica	58298.8	0.528175	0.735457	0.718159	0.472659	0.760125
k__Bacteria	p__Firmicutes	c__Bacilli	o__Lactobacillales	f__Streptococcaceae	g__Streptococcus	s__pyogenes	11169.8	0.320586	0.451185	0.710542	0.477368	0.763234
k__Bacteria	p__Firmicutes	c__Clostridia	o__Clostridiales	f__Lachnospiraceae	g__Roseburia	s__intestinalis	285483	-0.219646	0.311788	-0.704473	0.481139	0.764816
k__Bacteria	p__Firmicutes	c__Bacilli	o__Lactobacillales	f__Lactobacillaceae	g__Lactobacillus	s__paracasei	6398	-0.465971	0.68168	-0.683563	0.494251	0.775899
k__Bacteria	p__Bacteroidetes	c__Bacteroidia	o__Bacteroidales	f__Tannerellaceae	g__Parabacteroides	s__	6946.14	0.439875	0.639482	0.687862	0.49154	0.775899
k__Bacteria	p__Actinobacteria	c__Coriobacteriia	o__Eggerthellales	f__Eggerthellaceae	g__Adlercreutzia	s__equolifaciens	161072	0.626954	0.922144	0.679888	0.496575	0.775899
k__Bacteria	p__Actinobacteria	c__Actinobacteria	o__Bifidobacteriales	f__Bifidobacteriaceae	g__Bifidobacterium	s__breve	382102	-0.472675	0.730561	-0.647003	0.51763	0.802435
k__Bacteria	p__Firmicutes	c__Erysipelotrichia	o__Erysipelotrichales	f__Erysipelotrichaceae	g__Absiella	s__	16088.4	-0.356716	0.553666	-0.644279	0.519394	0.802435
k__Bacteria	p__Proteobacteria	c__Gammaproteobacteria	o__Pseudomonadales	f__Pseudomonadaceae	g__Pseudomonas	s__fluorescens group	11186.4	0.0767187	0.120897	0.634578	0.525703	0.805262
k__Bacteria	p__Actinobacteria	c__Actinobacteria	o__Bifidobacteriales	f__Bifidobacteriaceae	g__Bifidobacterium	s__longum	2.46835e+06	-0.458465	0.724882	-0.632469	0.52708	0.805262
k__Bacteria	p__Bacteroidetes	c__Bacteroidia	o__Bacteroidales	f__Bacteroidaceae	g__Bacteroides	s__xylanisolvens	72540.5	0.515697	0.821267	0.627929	0.530051	0.805326
k__Bacteria	p__Firmicutes	c__Clostridia	o__Clostridiales	f__Clostridiaceae	g__Clostridium	s__	30677.7	-0.131026	0.219807	-0.596095	0.551112	0.814815
k__Bacteria	p__Firmicutes	c__Clostridia	o__Clostridiales	f__Clostridiaceae	g__Clostridium	s__perfringens	22791.5	-0.249851	0.417042	-0.599103	0.549104	0.814815
k__Bacteria	p__Firmicutes	c__Bacilli	o__Lactobacillales	f__Lactobacillaceae	g__Lactobacillus	s__reuteri	52142.3	0.460597	0.763267	0.603455	0.546206	0.814815
k__Bacteria	p__Firmicutes	c__Negativicutes	o__Veillonellales	f__Veillonellaceae	g__Veillonella	s__parvula	56407	0.521764	0.857873	0.608207	0.54305	0.814815
k__Bacteria	p__Firmicutes	c__Clostridia	o__Clostridiales	f__Ruminococcaceae	g__Ethanoligenens	s__harbinense	6717.08	-0.131352	0.215396	-0.609819	0.541982	0.814815
k__Bacteria	p__Firmicutes	c__Negativicutes	o__Veillonellales	f__Veillonellaceae	g__Megasphaera	s__elsdenii	13460.4	-0.351408	0.59588	-0.589729	0.555372	0.815485
k__Bacteria	p__Proteobacteria	c__Gammaproteobacteria	o__Pseudomonadales	f__Pseudomonadaceae	g__Pseudomonas	s__syringae group	6343.59	0.0724781	0.123563	0.586566	0.557495	0.815485
k__Bacteria	p__Actinobacteria	c__Actinobacteria	o__Bifidobacteriales	f__Bifidobacteriaceae	g__Bifidobacterium	s__scardovii	7979.02	0.261905	0.449906	0.582134	0.560476	0.815508
k__Bacteria	p__Firmicutes	c__Bacilli	o__Bacillales	f__Bacillaceae	g__	s__	8146.5	-0.11154	0.193711	-0.575807	0.564746	0.817395
k__Bacteria	p__Firmicutes	c__Clostridia	o__Clostridiales	f__Clostridiaceae	g__Clostridium	s__sp. SY8519	69224.9	0.18398	0.335925	0.547681	0.583911	0.832972
k__Bacteria	p__Firmicutes	c__Clostridia	o__Clostridiales	f__Lachnospiraceae	g__Lachnoclostridium	s__	17588.2	0.13612	0.24628	0.552704	0.580466	0.832972
k__Bacteria	p__Firmicutes	c__Clostridia	o__Clostridiales	f__Ruminococcaceae	g__Caproiciproducens	s__sp. NJN-50	9006.37	-0.126586	0.231552	-0.546686	0.584595	0.832972
k__Bacteria	p__Firmicutes	c__Bacilli	o__Lactobacillales	f__Streptococcaceae	g__Streptococcus	s__sp. CNU G3	10923.1	0.43208	0.798704	0.540976	0.588524	0.834248
k__Bacteria	p__Firmicutes	c__Clostridia	o__Clostridiales	f__Peptostreptococcaceae	g__Paeniclostridium	s__sordellii	19924	-0.283956	0.544253	-0.521734	0.601855	0.840153
k__Bacteria	p__Actinobacteria	c__Actinobacteria	o__Bifidobacteriales	f__Bifidobacteriaceae	g__Bifidobacterium	s__	477361	-0.415245	0.786927	-0.527679	0.597722	0.840153
k__Bacteria	p__Firmicutes	c__Clostridia	o__Clostridiales	f__Lachnospiraceae	g__Lachnoclostridium	s__[Clostridium] hylemonae	59420.5	0.160207	0.304618	0.52593	0.598937	0.840153
k__Bacteria	p__Proteobacteria	c__Gammaproteobacteria	o__Enterobacterales	f__Enterobacteriaceae	g__Salmonella	s__enterica	15654.7	0.208798	0.404167	0.516613	0.605426	0.84087
k__Bacteria	p__Firmicutes	c__Clostridia	o__Clostridiales	f__Clostridiaceae	g__Clostridium	s__beijerinckii	7428.55	-0.0935452	0.190052	-0.492209	0.622572	0.84771
k__Bacteria	p__Firmicutes	c__Bacilli	o__Lactobacillales	f__Enterococcaceae	g__Enterococcus	s__avium	74011.1	0.352692	0.707526	0.498487	0.618141	0.84771
k__Bacteria	p__Firmicutes	c__Clostridia	o__Clostridiales	f__Clostridiales Family XIII. Incertae Sedis	g__	s__[Eubacterium] sulci	12626	0.201757	0.400734	0.503468	0.614635	0.84771
k__Bacteria	p__Firmicutes	c__Erysipelotrichia	o__Erysipelotrichales	f__Erysipelotrichaceae	g__	s__Erysipelotrichaceae bacterium I46	62472.4	0.294422	0.598353	0.492053	0.622682	0.84771
k__Bacteria	p__Firmicutes	c__Clostridia	o__Clostridiales	f__Lachnospiraceae	g__Lachnoclostridium	s__[Clostridium] saccharolyticum	31947.6	0.109555	0.229052	0.478297	0.632439	0.855793
k__Bacteria	p__Firmicutes	c__Clostridia	o__Clostridiales	f__Oscillospiraceae	g__	s__	24017.4	0.192948	0.413865	0.466208	0.641066	0.855793
k__Bacteria	p__Firmicutes	c__Clostridia	o__Clostridiales	f__Lachnospiraceae	g__Anaerostipes	s__rhamnosivorans	24812.3	0.131131	0.278731	0.470457	0.638028	0.855793
k__Bacteria	p__Actinobacteria	c__Coriobacteriia	o__Eggerthellales	f__Eggerthellaceae	g__Gordonibacter	s__urolithinfaciens	149605	0.25768	0.547582	0.470578	0.637942	0.855793
k__Bacteria	p__Proteobacteria	c__Epsilonproteobacteria	o__Campylobacterales	f__Campylobacteraceae	g__Campylobacter	s__	28571.9	0.304252	0.676024	0.450062	0.652666	0.865201
k__Bacteria	p__Proteobacteria	c__Gammaproteobacteria	o__Enterobacterales	f__Enterobacteriaceae	g__	s__	348697	0.352829	0.794014	0.444361	0.656781	0.865201
k__Bacteria	p__Actinobacteria	c__Coriobacteriia	o__Eggerthellales	f__Eggerthellaceae	g__	s__	15696.6	0.170784	0.38526	0.443295	0.657553	0.865201
k__Bacteria	p__Firmicutes	c__Clostridia	o__Clostridiales	f__Lachnospiraceae	g__Roseburia	s__	16639.8	0.132584	0.316271	0.419209	0.675063	0.879822
k__Bacteria	p__Firmicutes	c__Clostridia	o__Clostridiales	f__Clostridiaceae	g__Hungatella	s__hathewayi	25902.2	0.0954133	0.225377	0.42335	0.67204	0.879822
k__Bacteria	p__Firmicutes	c__Clostridia	o__Clostridiales	f__Clostridiaceae	g__Clostridium	s__botulinum	27555.9	-0.0879411	0.217709	-0.403939	0.686257	0.886067
k__Bacteria	p__Proteobacteria	c__Gammaproteobacteria	o__Pseudomonadales	f__Pseudomonadaceae	g__Pseudomonas	s__putida group	10685.3	-0.0632527	0.156611	-0.403883	0.686299	0.886067
k__Bacteria	p__Firmicutes	c__Clostridia	o__Clostridiales	f__Christensenellaceae	g__Christensenella	s__sp. Marseille-P3954	11127.9	0.0983222	0.260081	0.378045	0.705397	0.90403
k__Bacteria	p__Firmicutes	c__Erysipelotrichia	o__Erysipelotrichales	f__Erysipelotrichaceae	g__Longibaculum	s__sp. KGMB06250	291316	0.244255	0.649313	0.376175	0.706787	0.90403
k__Bacteria	p__Fusobacteria	c__Fusobacteriia	o__Fusobacteriales	f__Fusobacteriaceae	g__Fusobacterium	s__nucleatum	13172.4	0.12263	0.350771	0.3496	0.726639	0.921966
k__Bacteria	p__Firmicutes	c__Tissierellia	o__Tissierellales	f__Peptoniphilaceae	g__Parvimonas	s__micra	9662.52	0.145923	0.429796	0.339517	0.73422	0.921966
k__Bacteria	p__Firmicutes	c__Clostridia	o__Clostridiales	f__Lachnospiraceae	g__Lachnospira	s__eligens	153508	-0.223904	0.643894	-0.347734	0.72804	0.921966
k__Bacteria	p__Firmicutes	c__Clostridia	o__Clostridiales	f__Lachnospiraceae	g__Lachnoclostridium	s__phytofermentans	16931.4	0.0891588	0.260049	0.342854	0.731708	0.921966
k__Bacteria	p__Firmicutes	c__Clostridia	o__Clostridiales	f__Clostridiaceae	g__Clostridium	s__butyricum	20590.5	0.095858	0.290126	0.330401	0.741097	0.926371
k__Bacteria	p__Firmicutes	c__Bacilli	o__Lactobacillales	f__Streptococcaceae	g__Streptococcus	s__suis	38552.3	0.142894	0.45696	0.312705	0.754505	0.935339
k__Bacteria	p__Firmicutes	c__Clostridia	o__Clostridiales	f__Clostridiaceae	g__Clostridium	s__saccharoperbutylacetonicum	8010.79	-0.069322	0.222217	-0.311956	0.755074	0.935339
k__Bacteria	p__Fusobacteria	c__Fusobacteriia	o__Fusobacteriales	f__Fusobacteriaceae	g__Fusobacterium	s__varium	6969.31	0.0876442	0.303997	0.288306	0.773113	0.940438
k__Bacteria	p__Firmicutes	c__Clostridia	o__Clostridiales	f__Lachnospiraceae	g__Anaerobutyricum	s__hallii	1.03451e+06	0.107943	0.364518	0.296125	0.767134	0.940438
k__Bacteria	p__Firmicutes	c__Bacilli	o__Lactobacillales	f__Lactobacillaceae	g__Lactobacillus	s__rhamnosus	11667.3	0.236178	0.801048	0.294836	0.768119	0.940438
k__Bacteria	p__Firmicutes	c__Erysipelotrichia	o__Erysipelotrichales	f__Erysipelotrichaceae	g__Faecalibaculum	s__rodentium	10640.1	-0.103584	0.364528	-0.284159	0.776289	0.940438
k__Bacteria	p__Firmicutes	c__Clostridia	o__Clostridiales	f__Lachnospiraceae	g__Anaerocolumna	s__sp. CBA3638	20326	0.0734217	0.254138	0.288904	0.772655	0.940438
k__Bacteria	p__Actinobacteria	c__Coriobacteriia	o__Coriobacteriales	f__Coriobacteriaceae	g__Coriobacterium	s__Coriobacteriaceae bacterium 68-1-3	12478.1	-0.102325	0.367078	-0.278755	0.780433	0.941312
k__Bacteria	p__Firmicutes	c__Bacilli	o__Lactobacillales	f__Enterococcaceae	g__Enterococcus	s__gilvus	14551.9	0.176788	0.65949	0.268067	0.788647	0.947066
k__Bacteria	p__Firmicutes	c__Bacilli	o__Bacillales	f__	g__	s__	13334.2	-0.0472507	0.210005	-0.224997	0.821981	0.957595
k__Bacteria	p__Actinobacteria	c__Actinobacteria	o__Bifidobacteriales	f__Bifidobacteriaceae	g__Bifidobacterium	s__adolescentis	5.49808e+06	0.410725	1.68632	0.243563	0.807569	0.957595
k__Bacteria	p__Firmicutes	c__Negativicutes	o__Veillonellales	f__Veillonellaceae	g__Veillonella	s__dispar	137788	0.183585	0.795282	0.230843	0.817437	0.957595
k__Bacteria	p__Firmicutes	c__Clostridia	o__Clostridiales	f__Clostridiaceae	g__Clostridium	s__chauvoei	8055.54	-0.0749667	0.328522	-0.228194	0.819496	0.957595
k__Bacteria	p__Proteobacteria	c__Betaproteobacteria	o__Burkholderiales	f__	g__	s__	6603.39	-0.0423543	0.195814	-0.216299	0.828755	0.957595
k__Bacteria	p__Actinobacteria	c__Coriobacteriia	o__Coriobacteriales	f__Atopobiaceae	g__Olsenella	s__uli	11800.4	0.0881457	0.358775	0.245685	0.805926	0.957595
k__Bacteria	p__Firmicutes	c__Bacilli	o__Lactobacillales	f__Streptococcaceae	g__Streptococcus	s__lutetiensis	88997.5	-0.162824	0.741054	-0.21972	0.826089	0.957595
k__Bacteria	p__Firmicutes	c__Clostridia	o__Clostridiales	f__Ruminococcaceae	g__	s__	6738.56	0.0592512	0.251968	0.235154	0.814089	0.957595
k__Bacteria	p__Firmicutes	c__Clostridia	o__Clostridiales	f__Clostridiales Family XIII. Incertae Sedis	g__Aminipila	s__sp. JN-18	6607.55	0.0590639	0.252852	0.23359	0.815303	0.957595
k__Bacteria	p__Fusobacteria	c__Fusobacteriia	o__Fusobacteriales	f__Fusobacteriaceae	g__Fusobacterium	s__ulcerans	16412.1	0.121091	0.618907	0.195654	0.844881	0.958934
k__Bacteria	p__Firmicutes	c__Clostridia	o__Clostridiales	f__Clostridiaceae	g__Clostridium	s__baratii	7806.11	0.0570843	0.276388	0.206537	0.836372	0.958934
k__Bacteria	p__Actinobacteria	c__Actinobacteria	o__Bifidobacteriales	f__Bifidobacteriaceae	g__Bifidobacterium	s__thermophilum	9388.29	0.153537	0.780511	0.196714	0.844052	0.958934
k__Bacteria	p__Firmicutes	c__Erysipelotrichia	o__Erysipelotrichales	f__Erysipelotrichaceae	g__	s__	114974	-0.111835	0.640071	-0.174723	0.861297	0.958934
k__Bacteria	p__Firmicutes	c__Clostridia	o__Clostridiales	f__Lachnospiraceae	g__Anaerostipes	s__hadrus	1.12924e+06	0.0684517	0.390582	0.175256	0.860879	0.958934
k__Bacteria	p__Proteobacteria	c__Gammaproteobacteria	o__Vibrionales	f__Vibrionaceae	g__Vibrio	s__harveyi group	8715.41	0.0350317	0.187976	0.186362	0.852161	0.958934
k__Bacteria	p__Proteobacteria	c__Gammaproteobacteria	o__Enterobacterales	f__Enterobacteriaceae	g__Citrobacter	s__freundii complex	9651.79	0.0831664	0.410543	0.202577	0.839466	0.958934
k__Bacteria	p__Firmicutes	c__Clostridia	o__Clostridiales	f__Ruminococcaceae	g__Flavonifractor	s__Ruminococcaceae bacterium CPB6	8467.72	0.0354349	0.202068	0.175361	0.860796	0.958934
k__Bacteria	p__Firmicutes	c__Clostridia	o__Clostridiales	f__Lachnospiraceae	g__Anaerobutyricum	s__Lachnospiraceae bacterium Choco86	451665	0.0593198	0.315954	0.187748	0.851074	0.958934
k__Bacteria	p__Firmicutes	c__Clostridia	o__Clostridiales	f__Clostridiaceae	g__Clostridium	s__pasteurianum	7539.64	0.0345979	0.220263	0.157076	0.875185	0.964903
k__Bacteria	p__Proteobacteria	c__Gammaproteobacteria	o__Pseudomonadales	f__Moraxellaceae	g__Acinetobacter	s__calcoaceticus/baumannii complex	6387.73	-0.032328	0.202958	-0.159284	0.873445	0.964903
k__Bacteria	p__Firmicutes	c__Clostridia	o__Clostridiales	f__Lachnospiraceae	g__Anaerobutyricum	s__Lachnospiraceae bacterium GAM79	180326	-0.0415514	0.268873	-0.154539	0.877185	0.964903
k__Bacteria	p__Firmicutes	c__Clostridia	o__Clostridiales	f__Lachnospiraceae	g__Butyrivibrio	s__proteoclasticus	20100.5	0.0365373	0.246917	0.147974	0.882363	0.966733
k__Bacteria	p__Actinobacteria	c__Actinobacteria	o__Streptomycetales	f__Streptomycetaceae	g__Streptomyces	s__	25359.8	0.0175077	0.181801	0.0963015	0.923281	0.969093
k__Bacteria	p__Firmicutes	c__Bacilli	o__Bacillales	f__Bacillaceae	g__Bacillus	s__cereus group	32848.1	-0.0218479	0.212844	-0.102647	0.918243	0.969093
k__Bacteria	p__Proteobacteria	c__Betaproteobacteria	o__Burkholderiales	f__Burkholderiaceae	g__Burkholderia	s__cepacia complex	17511.2	-0.0212593	0.175143	-0.121383	0.903388	0.969093
k__Bacteria	p__Proteobacteria	c__Gammaproteobacteria	o__Enterobacterales	f__	g__	s__	17388.2	-0.0390875	0.342616	-0.114086	0.90917	0.969093
k__Bacteria	p__Firmicutes	c__Clostridia	o__Clostridiales	f__Lachnospiraceae	g__Pseudobutyrivibrio	s__xylanivorans	23731.2	0.0283627	0.238088	0.119127	0.905175	0.969093
k__Bacteria	p__Actinobacteria	c__Coriobacteriia	o__Eggerthellales	f__Eggerthellaceae	g__Eggerthella	s__sp. YY7918	19043	0.05361	0.413872	0.129533	0.896936	0.969093
k__Bacteria	p__Firmicutes	c__Clostridia	o__Clostridiales	f__Christensenellaceae	g__Intestinimonas	s__butyriciproducens	9466.92	-0.034597	0.349702	-0.0989326	0.921192	0.969093
k__Bacteria	p__Firmicutes	c__Clostridia	o__Clostridiales	f__Lachnospiraceae	g__Anaerobutyricum	s__Lachnospiraceae bacterium KM106-2	53497.5	-0.0270669	0.268288	-0.100888	0.91964	0.969093
k__Bacteria	p__Actinobacteria	c__Coriobacteriia	o__Coriobacteriales	f__Atopobiaceae	g__Olsenella	s__sp. GAM18	80356.6	0.0977388	0.695138	0.140604	0.888183	0.969093
k__Bacteria	p__Firmicutes	c__Erysipelotrichia	o__Erysipelotrichales	f__Erysipelotrichaceae	g__	s__Erysipelotrichaceae bacterium GAM147	379527	-0.104018	0.78584	-0.132366	0.894695	0.969093
k__Bacteria	p__Firmicutes	c__Clostridia	o__Clostridiales	f__Ruminococcaceae	g__Ruminococcus	s__sp. JE7A12	108956	-0.0687503	0.6524	-0.105381	0.916074	0.969093
k__Bacteria	p__Firmicutes	c__Clostridia	o__Clostridiales	f__Lachnospiraceae	g__Herbinix	s__luporum	8362.29	-0.0178297	0.222711	-0.0800575	0.936192	0.978908
k__Bacteria	p__Firmicutes	c__Clostridia	o__Clostridiales	f__Eubacteriaceae	g__Eubacterium	s__callanderi	17752.6	0.0444695	0.626033	0.0710337	0.943371	0.982678
k__Bacteria	p__Firmicutes	c__Bacilli	o__Lactobacillales	f__Lactobacillaceae	g__Lactobacillus	s__brevis	7226.52	0.0399842	0.648052	0.0616991	0.950802	0.984451
k__Bacteria	p__Firmicutes	c__Clostridia	o__Clostridiales	f__Lachnospiraceae	g__Blautia	s__sp. SC05B48	1.93237e+06	-0.0206474	0.344679	-0.0599033	0.952233	0.984451
k__Bacteria	p__Proteobacteria	c__Gammaproteobacteria	o__Pseudomonadales	f__Pseudomonadaceae	g__Pseudomonas	s__	22010.2	0.00518361	0.13852	0.0374214	0.970149	0.991788
k__Bacteria	p__Firmicutes	c__Clostridia	o__Clostridiales	f__Lachnospiraceae	g__Butyrivibrio	s__hungatei	18184.9	-0.010087	0.253961	-0.0397185	0.968318	0.991788
k__Bacteria	p__Firmicutes	c__Bacilli	o__Bacillales	f__Bacillaceae	g__Bacillus	s__subtilis group	18810	0.00732071	0.18325	0.0399494	0.968134	0.991788
k__Bacteria	p__Actinobacteria	c__Coriobacteriia	o__Eggerthellales	f__Eggerthellaceae	g__Denitrobacterium	s__detoxificans	13533.6	0.0105388	0.33629	0.0313383	0.975	0.993055
k__Bacteria	p__Firmicutes	c__Bacilli	o__Bacillales	f__Bacillaceae	g__Bacillus	s__	26106.3	0.00417896	0.195636	0.0213609	0.982958	0.993799
k__Bacteria	p__Firmicutes	c__Bacilli	o__Bacillales	f__Paenibacillaceae	g__Paenibacillus	s__	14346.4	0.00431143	0.171183	0.0251861	0.979907	0.993799
k__Bacteria	p__Firmicutes	c__Clostridia	o__Clostridiales	f__Eubacteriaceae	g__Eubacterium	s__	11979.7	-0.00176125	0.273687	-0.00643527	0.994865	0.994865
k__Bacteria	p__Actinobacteria	c__Coriobacteriia	o__Eggerthellales	f__Eggerthellaceae	g__Slackia	s__heliotrinireducens	15920.8	0.00224731	0.329131	0.006828	0.994552	0.994865
k__Bacteria	p__Proteobacteria	c__Gammaproteobacteria	o__Pseudomonadales	f__Pseudomonadaceae	g__Pseudomonas	s__aeruginosa group	9737.11	0.00261627	0.170378	0.0153557	0.987748	0.994865

## Sheet: S3
Kingdom	Phylum	Class	Order	Family	Genus	Species	baseMean	log2FoldChange	lfcSE	stat	pvalue	padj
k__Bacteria	p__Firmicutes	c__Bacilli	o__Lactobacillales	f__Streptococcaceae	g__Streptococcus	s__sp. FDAARGOS_520	3858.45	9.13772	1.71771	5.31971	1.03935e-07	9.46844e-05
k__Bacteria	p__Lentisphaerae	c__Lentisphaeria	o__Victivallales	f__	g__	s__Victivallales bacterium CCUG 44730	4797.27	-3.92815	0.803612	-4.88811	1.01808e-06	0.000463737
k__Bacteria	p__Bacteroidetes	c__Bacteroidia	o__Bacteroidales	f__Bacteroidaceae	g__Bacteroides	s__salanitronis	3997.72	-3.86125	0.90013	-4.28966	1.78944e-05	0.00326037
k__Bacteria	p__Firmicutes	c__Bacilli	o__Lactobacillales	f__Lactobacillaceae	g__Lactobacillus	s__	106269	6.43583	1.49148	4.31507	1.59552e-05	0.00326037
k__Bacteria	p__Firmicutes	c__Bacilli	o__Lactobacillales	f__Lactobacillaceae	g__Lactobacillus	s__sp. JM1	2317.68	8.07766	1.8739	4.31062	1.628e-05	0.00326037
k__Bacteria	p__Proteobacteria	c__Betaproteobacteria	o__Burkholderiales	f__Oxalobacteraceae	g__Oxalobacter	s__formigenes	2617.94	-3.58817	0.861164	-4.16665	3.09109e-05	0.00406419
k__Bacteria	p__Firmicutes	c__Bacilli	o__Lactobacillales	f__Lactobacillaceae	g__	s__	4686.16	5.51384	1.32407	4.16432	3.12287e-05	0.00406419
k__Bacteria	p__Firmicutes	c__Negativicutes	o__Acidaminococcales	f__Acidaminococcaceae	g__Phascolarctobacterium	s__faecium	8130.49	-8.24033	2.01618	-4.0871	4.36797e-05	0.00445432
k__Bacteria	p__Firmicutes	c__Negativicutes	o__Acidaminococcales	f__Acidaminococcaceae	g__Phascolarctobacterium	s__succinatutens	21220	-8.21324	2.0104	-4.08538	4.40054e-05	0.00445432
k__Bacteria	p__Firmicutes	c__Bacilli	o__Lactobacillales	f__Lactobacillaceae	g__Lactobacillus	s__brevis	2295.64	2.90989	0.732712	3.97139	7.14543e-05	0.00650948
k__Bacteria	p__Firmicutes	c__Negativicutes	o__Acidaminococcales	f__Acidaminococcaceae	g__Phascolarctobacterium	s__	20168.3	-6.11776	1.56884	-3.89956	9.63694e-05	0.00709563
k__Bacteria	p__Firmicutes	c__Bacilli	o__Lactobacillales	f__Lactobacillaceae	g__Lactobacillus	s__plantarum	34571.9	6.29201	1.6185	3.88757	0.000101255	0.00709563
k__Bacteria	p__Firmicutes	c__Bacilli	o__Lactobacillales	f__Lactobacillaceae	g__Lactobacillus	s__gasseri	28302.2	7.19616	1.83768	3.9159	9.00674e-05	0.00709563
k__Bacteria	p__Firmicutes	c__Tissierellia	o__Tissierellales	f__Peptoniphilaceae	g__Finegoldia	s__magna	4384.41	2.65828	0.704223	3.77477	0.000160158	0.0104217
k__Bacteria	p__Firmicutes	c__Bacilli	o__Lactobacillales	f__Streptococcaceae	g__Streptococcus	s__ratti	1684.75	2.29724	0.621374	3.69703	0.000218133	0.0121209
k__Bacteria	p__Firmicutes	c__Bacilli	o__Lactobacillales	f__Lactobacillaceae	g__Lactobacillus	s__backii	1469.36	2.73713	0.737222	3.71276	0.000205008	0.0121209
k__Bacteria	p__Firmicutes	c__Bacilli	o__Lactobacillales	f__Streptococcaceae	g__Streptococcus	s__canis	10301.3	2.9364	0.799403	3.67324	0.00023949	0.0121209
k__Bacteria	p__Firmicutes	c__Bacilli	o__Lactobacillales	f__Streptococcaceae	g__Streptococcus	s__lutetiensis	109214	3.4448	0.934906	3.68465	0.000229017	0.0121209
k__Bacteria	p__Firmicutes	c__Bacilli	o__Lactobacillales	f__Leuconostocaceae	g__Weissella	s__cibaria	5248.1	3.28713	0.917347	3.58331	0.000339272	0.0162672
k__Bacteria	p__Firmicutes	c__Bacilli	o__Lactobacillales	f__Enterococcaceae	g__Enterococcus	s__faecalis	174485	5.62019	1.5926	3.52895	0.000417216	0.0190042
k__Bacteria	p__Firmicutes	c__Bacilli	o__Lactobacillales	f__Lactobacillaceae	g__Lactobacillus	s__frumenti	4744.73	5.48669	1.57758	3.47792	0.000505324	0.0219215
k__Bacteria	p__Bacteroidetes	c__Bacteroidia	o__Bacteroidales	f__Rikenellaceae	g__Alistipes	s__sp. dk3624	13519	-6.30643	1.8247	-3.45615	0.000547958	0.0224412
k__Bacteria	p__Bacteroidetes	c__Bacteroidia	o__Bacteroidales	f__Tannerellaceae	g__Parabacteroides	s__distasonis	9521.78	-5.18662	1.50966	-3.43562	0.000591207	0.0224412
k__Bacteria	p__Firmicutes	c__Bacilli	o__Lactobacillales	f__Lactobacillaceae	g__Lactobacillus	s__amylovorus	2824.87	2.59993	0.755429	3.44166	0.000578158	0.0224412
k__Bacteria	p__Spirochaetes	c__Spirochaetia	o__Spirochaetales	f__Spirochaetaceae	g__Oceanispirochaeta	s__sp. K2	1492.08	2.17306	0.643646	3.37618	0.000735001	0.0267834
k__Bacteria	p__Bacteroidetes	c__Bacteroidia	o__Bacteroidales	f__Rikenellaceae	g__Alistipes	s__finegoldii	18775	-5.55023	1.65685	-3.34988	0.000808472	0.0283276
k__Bacteria	p__Bacteroidetes	c__Bacteroidia	o__Bacteroidales	f__Bacteroidaceae	g__Bacteroides	s__intestinalis	3353.37	-2.69414	0.815306	-3.30446	0.00095161	0.0315539
k__Bacteria	p__Firmicutes	c__Bacilli	o__Lactobacillales	f__Streptococcaceae	g__Streptococcus	s__sp. Z15	1937.33	2.22083	0.67714	3.27972	0.0010391	0.0315539
k__Bacteria	p__Actinobacteria	c__Actinobacteria	o__Bifidobacteriales	f__Bifidobacteriaceae	g__Scardovia	s__inopinata	1670.4	2.2938	0.696669	3.29253	0.000992902	0.0315539
k__Bacteria	p__Actinobacteria	c__Actinobacteria	o__Bifidobacteriales	f__Bifidobacteriaceae	g__Parascardovia	s__denticolens	4095.8	2.96717	0.902877	3.28634	0.00101497	0.0315539
k__Bacteria	p__Firmicutes	c__Bacilli	o__Lactobacillales	f__Lactobacillaceae	g__Lactobacillus	s__helveticus	2805.73	2.52843	0.775641	3.25979	0.00111495	0.0321341
k__Bacteria	p__Firmicutes	c__Bacilli	o__Lactobacillales	f__Lactobacillaceae	g__Lactobacillus	s__rhamnosus	6808.61	4.83749	1.48558	3.2563	0.00112875	0.0321341
k__Bacteria	p__Firmicutes	c__Bacilli	o__Lactobacillales	f__Streptococcaceae	g__Streptococcus	s__mutans	53106.6	5.03876	1.55201	3.24661	0.00116789	0.0322409
k__Bacteria	p__Firmicutes	c__Clostridia	o__Halanaerobiales	f__Halanaerobiaceae	g__Halocella	s__sp. SP3-1	1781.62	1.63224	0.50892	3.20726	0.00134006	0.0348041
k__Bacteria	p__Firmicutes	c__Bacilli	o__Lactobacillales	f__Streptococcaceae	g__Streptococcus	s__dysgalactiae	4543.57	2.50794	0.783281	3.20184	0.00136553	0.0348041
k__Bacteria	p__Firmicutes	c__Bacilli	o__Lactobacillales	f__Lactobacillaceae	g__Lactobacillus	s__paracasei	4717.71	3.72668	1.16467	3.19977	0.00137535	0.0348041
k__Bacteria	p__Actinobacteria	c__Actinobacteria	o__Actinomycetales	f__Actinomycetaceae	g__Actinomyces	s__sp. oral taxon 848	2770.05	-2.83628	0.903607	-3.13884	0.00169616	0.0417623
k__Bacteria	p__Actinobacteria	c__Actinobacteria	o__Micrococcales	f__Micrococcaceae	g__Rothia	s__dentocariosa	13321.2	2.88962	0.931697	3.10146	0.00192571	0.0461663
k__Bacteria	p__Bacteroidetes	c__Bacteroidia	o__Bacteroidales	f__Rikenellaceae	g__Alistipes	s__onderdonkii	79900	-6.28779	2.05585	-3.05848	0.00222463	0.047097
k__Bacteria	p__Bacteroidetes	c__Bacteroidia	o__Bacteroidales	f__Bacteroidaceae	g__Bacteroides	s__helcogenes	2118.11	-2.65515	0.874671	-3.0356	0.00240056	0.047097
k__Bacteria	p__Firmicutes	c__Bacilli	o__Bacillales	f__Staphylococcaceae	g__Macrococcus	s__caseolyticus	1604.62	2.01941	0.666043	3.03195	0.00242981	0.047097
k__Bacteria	p__Firmicutes	c__Bacilli	o__Lactobacillales	f__Lactobacillaceae	g__Lactobacillus	s__murinus	1355.91	2.04163	0.665433	3.06813	0.00215406	0.047097
k__Bacteria	p__Firmicutes	c__Clostridia	o__Clostridiales	f__Lachnospiraceae	g__Blautia	s__	26022.2	2.17813	0.716222	3.04114	0.00235681	0.047097
k__Bacteria	p__Firmicutes	c__Clostridia	o__Clostridiales	f__Clostridiaceae	g__Clostridium	s__autoethanogenum	1490.6	2.45461	0.8001	3.06788	0.00215586	0.047097
k__Bacteria	p__Firmicutes	c__Bacilli	o__Lactobacillales	f__Lactobacillaceae	g__Lactobacillus	s__casei group	14470.8	3.7342	1.22434	3.04998	0.00228855	0.047097
k__Bacteria	p__Firmicutes	c__Bacilli	o__Lactobacillales	f__Streptococcaceae	g__Streptococcus	s__gallolyticus	451284	4.4776	1.4686	3.04888	0.00229696	0.047097
k__Bacteria	p__Firmicutes	c__Bacilli	o__Lactobacillales	f__Lactobacillaceae	g__Lactobacillus	s__salivarius	623886	7.24855	2.37435	3.05285	0.00226678	0.047097
k__Bacteria	p__Actinobacteria	c__Actinobacteria	o__Bifidobacteriales	f__Bifidobacteriaceae	g__Bifidobacterium	s__thermophilum	9247.47	5.42467	1.84928	2.93339	0.00335284	0.063634
k__Bacteria	p__Actinobacteria	c__Coriobacteriia	o__Eggerthellales	f__Eggerthellaceae	g__Cryptobacterium	s__curtum	4996.25	2.00134	0.692377	2.89054	0.00384579	0.0715003
k__Bacteria	p__Firmicutes	c__Bacilli	o__Lactobacillales	f__Lactobacillaceae	g__Lactobacillus	s__paragasseri	16551.8	6.51786	2.26243	2.88091	0.00396533	0.0722483
k__Bacteria	p__Bacteroidetes	c__Bacteroidia	o__Bacteroidales	f__Rikenellaceae	g__Alistipes	s__	3942.49	-4.90834	1.7412	-2.81894	0.00481826	0.0785411
k__Bacteria	p__Firmicutes	c__Bacilli	o__Bacillales	f__Staphylococcaceae	g__Staphylococcus	s__lugdunensis	1802.12	1.61799	0.574102	2.81829	0.004828	0.0785411
k__Bacteria	p__Firmicutes	c__Bacilli	o__Lactobacillales	f__Lactobacillaceae	g__Lactobacillus	s__acidophilus	1821.03	1.83756	0.649893	2.82747	0.00469167	0.0785411
k__Bacteria	p__Firmicutes	c__Bacilli	o__Lactobacillales	f__Lactobacillaceae	g__Lactobacillus	s__paracollinoides	1160.14	2.01347	0.711081	2.83156	0.00463221	0.0785411
k__Bacteria	p__Firmicutes	c__Bacilli	o__Lactobacillales	f__Lactobacillaceae	g__Lactobacillus	s__johnsonii	5694.05	2.13573	0.750131	2.84714	0.00441142	0.0785411
k__Bacteria	p__Actinobacteria	c__Actinobacteria	o__Propionibacteriales	f__Propionibacteriaceae	g__Propionibacterium	s__acidifaciens	8739.59	3.79298	1.34538	2.81927	0.00481335	0.0785411
k__Bacteria	p__Firmicutes	c__Clostridia	o__Clostridiales	f__Lachnospiraceae	g__Blautia	s__sp. N6H1-15	195154	2.46064	0.882626	2.78786	0.00530569	0.0847979
k__Bacteria	p__Firmicutes	c__Clostridia	o__Clostridiales	f__Ruminococcaceae	g__Ruminococcus	s__sp. JE7A12	92461.7	4.01219	1.44383	2.77885	0.00545522	0.0856845
k__Bacteria	p__Bacteroidetes	c__Bacteroidia	o__Bacteroidales	f__Muribaculaceae	g__Duncaniella	s__sp. B8	2120.61	-2.46683	0.902412	-2.73359	0.00626475	0.0964545
k__Bacteria	p__Firmicutes	c__Clostridia	o__Clostridiales	f__Lachnospiraceae	g__Anaerobutyricum	s__Lachnospiraceae bacterium Choco86	383673	1.91165	0.700493	2.729	0.00635266	0.0964545
k__Bacteria	p__Firmicutes	c__Clostridia	o__Clostridiales	f__Peptostreptococcaceae	g__Clostridioides	s__Peptostreptococcaceae bacterium oral taxon 929	1593.99	1.59631	0.586605	2.72127	0.00650317	0.0970969
k__Bacteria	p__Firmicutes	c__Bacilli	o__Lactobacillales	f__Enterococcaceae	g__Tetragenococcus	s__halophilus	3127.66	1.63497	0.601984	2.71597	0.00660813	0.0970969
k__Bacteria	p__Bacteroidetes	c__Bacteroidia	o__Bacteroidales	f__Bacteroidaceae	g__Bacteroides	s__heparinolyticus	1623.68	-2.2772	0.843211	-2.70063	0.00692083	0.0992171
k__Bacteria	p__Firmicutes	c__Clostridia	o__Clostridiales	f__Lachnospiraceae	g__Blautia	s__[Ruminococcus] gnavus	2.05248e+06	3.76644	1.39588	2.69826	0.00697025	0.0992171
k__Bacteria	p__Fusobacteria	c__Fusobacteriia	o__Fusobacteriales	f__Fusobacteriaceae	g__Fusobacterium	s__ulcerans	18859.6	2.49815	0.927761	2.69267	0.00708832	0.0993455
k__Bacteria	p__Firmicutes	c__Clostridia	o__Clostridiales	f__Syntrophomonadaceae	g__Candidatus Syntrophocurvum	s__alkaliphilum	1150.14	1.53518	0.574035	2.67437	0.00748705	0.103344
k__Bacteria	p__Actinobacteria	c__Actinobacteria	o__Bifidobacteriales	f__Bifidobacteriaceae	g__Bifidobacterium	s__dentium	44317.5	4.67886	1.75501	2.666	0.00767589	0.104369
k__Bacteria	p__Firmicutes	c__Bacilli	o__Lactobacillales	f__Lactobacillaceae	g__Lactobacillus	s__crispatus	32858.8	5.12934	1.92915	2.65886	0.00784044	0.105039
k__Bacteria	p__Firmicutes	c__Bacilli	o__Lactobacillales	f__Lactobacillaceae	g__Lactobacillus	s__casei	1236.76	1.45329	0.549095	2.6467	0.00812813	0.105771
k__Bacteria	p__Firmicutes	c__Bacilli	o__Lactobacillales	f__Lactobacillaceae	g__Pediococcus	s__damnosus	1078.63	1.54681	0.584772	2.64515	0.00816555	0.105771
k__Bacteria	p__Firmicutes	c__Bacilli	o__Lactobacillales	f__Streptococcaceae	g__Streptococcus	s__parauberis	3626.48	2.22285	0.841373	2.64193	0.00824339	0.105771
k__Bacteria	p__Bacteroidetes	c__Bacteroidia	o__Bacteroidales	f__Bacteroidaceae	g__Bacteroides	s__cellulosilyticus	5841.5	-4.24152	1.62183	-2.61526	0.00891589	0.11108
k__Bacteria	p__Firmicutes	c__Bacilli	o__Lactobacillales	f__Streptococcaceae	g__Streptococcus	s__dysgalactiae group	9126.29	2.01187	0.769291	2.61522	0.00891697	0.11108
k__Bacteria	p__Firmicutes	c__Bacilli	o__Lactobacillales	f__Streptococcaceae	g__Streptococcus	s__macedonicus	28400.3	4.04836	1.55039	2.61118	0.00902297	0.11108
k__Bacteria	p__Actinobacteria	c__Actinobacteria	o__Bifidobacteriales	f__Bifidobacteriaceae	g__Bifidobacterium	s__breve	96472.3	3.73485	1.444	2.58646	0.00969672	0.117783
k__Bacteria	p__Firmicutes	c__Bacilli	o__Lactobacillales	f__Lactobacillaceae	g__Pediococcus	s__acidilactici	2341.48	2.21951	0.862723	2.57268	0.0100913	0.119392
k__Bacteria	p__Firmicutes	c__Bacilli	o__Lactobacillales	f__Lactobacillaceae	g__Pediococcus	s__acidilactici group	2341.48	2.21951	0.862723	2.57268	0.0100913	0.119392
k__Bacteria	p__Firmicutes	c__Bacilli	o__Lactobacillales	f__Streptococcaceae	g__Streptococcus	s__porcinus	2182.64	2.1216	0.831126	2.55268	0.0106899	0.123272
k__Bacteria	p__Firmicutes	c__Bacilli	o__Lactobacillales	f__Lactobacillaceae	g__Lactobacillus	s__fermentum	353352	5.85513	2.28986	2.55698	0.0105586	0.123272
k__Bacteria	p__Firmicutes	c__Bacilli	o__Lactobacillales	f__Streptococcaceae	g__Streptococcus	s__merionis	2733.06	3.07884	1.22675	2.50974	0.0120819	0.134227
k__Bacteria	p__Actinobacteria	c__Actinobacteria	o__Bifidobacteriales	f__Bifidobacteriaceae	g__Bifidobacterium	s__angulatum	97567.8	4.26025	1.69694	2.51055	0.0120543	0.134227
k__Bacteria	p__Actinobacteria	c__Actinobacteria	o__Bifidobacteriales	f__Bifidobacteriaceae	g__Bifidobacterium	s__catenulatum	308989	6.89775	2.74076	2.51673	0.0118449	0.134227
k__Bacteria	p__Bacteroidetes	c__Bacteroidia	o__Bacteroidales	f__Rikenellaceae	g__Alistipes	s__megaguti	3854.08	-3.69656	1.48633	-2.48703	0.0128813	0.141384
k__Bacteria	p__Firmicutes	c__Bacilli	o__Bacillales	f__Staphylococcaceae	g__Staphylococcus	s__chromogenes	1083.1	1.57633	0.637509	2.47263	0.0134121	0.145458
k__Bacteria	p__Firmicutes	c__Erysipelotrichia	o__Erysipelotrichales	f__Erysipelotrichaceae	g__Absiella	s__argi	24018.2	1.93579	0.786972	2.4598	0.0139014	0.14899
k__Bacteria	p__Actinobacteria	c__Actinobacteria	o__Bifidobacteriales	f__Bifidobacteriaceae	g__Bifidobacterium	s__scardovii	7789.1	2.06841	0.848258	2.43842	0.0147515	0.156263
k__Bacteria	p__Firmicutes	c__Clostridia	o__Clostridiales	f__Oscillospiraceae	g__Oscillibacter	s__sp. PEA192	13374.4	-2.06851	0.869133	-2.37997	0.0173139	0.178521
k__Bacteria	p__Firmicutes	c__Bacilli	o__Lactobacillales	f__Streptococcaceae	g__Streptococcus	s__pyogenes	11199.8	1.90207	0.800103	2.37729	0.0174406	0.178521
k__Bacteria	p__Firmicutes	c__Bacilli	o__Lactobacillales	f__Streptococcaceae	g__Streptococcus	s__agalactiae	30942.2	3.15004	1.32348	2.38012	0.0173069	0.178521
k__Bacteria	p__Bacteroidetes	c__Bacteroidia	o__Bacteroidales	f__Bacteroidaceae	g__Bacteroides	s__zoogleoformans	1366.03	-1.97693	0.833855	-2.37083	0.017748	0.179649
k__Bacteria	p__Firmicutes	c__Clostridia	o__Clostridiales	f__Clostridiaceae	g__Clostridium	s__sp. SY8519	61772.8	1.88067	0.795303	2.36472	0.0180437	0.180636
k__Bacteria	p__Firmicutes	c__Bacilli	o__Lactobacillales	f__Enterococcaceae	g__Enterococcus	s__cecorum	2428.79	1.45106	0.617665	2.34927	0.0188105	0.186265
k__Bacteria	p__Firmicutes	c__Tissierellia	o__Tissierellales	f__Peptoniphilaceae	g__Anaerococcus	s__prevotii	1504.29	1.23923	0.531038	2.3336	0.0196168	0.188728
k__Bacteria	p__Fusobacteria	c__Fusobacteriia	o__Fusobacteriales	f__Fusobacteriaceae	g__Fusobacterium	s__varium	6090.69	1.35799	0.582235	2.33238	0.0196808	0.188728
k__Bacteria	p__Actinobacteria	c__Actinobacteria	o__Bifidobacteriales	f__Bifidobacteriaceae	g__Bifidobacterium	s__adolescentis	5.96084e+06	8.837	3.78052	2.33751	0.0194128	0.188728
k__Bacteria	p__Firmicutes	c__Bacilli	o__Lactobacillales	f__Lactobacillaceae	g__Lactobacillus	s__jensenii	1224.04	1.22646	0.528728	2.31965	0.0203599	0.190684
k__Bacteria	p__Firmicutes	c__Tissierellia	o__Tissierellales	f__Gottschalkiaceae	g__Ezakiella	s__massiliensis	1360.88	1.29952	0.560903	2.31684	0.0205126	0.190684
k__Bacteria	p__Firmicutes	c__Bacilli	o__Lactobacillales	f__	g__	s__	23794.4	1.50269	0.646836	2.32314	0.0201714	0.190684
k__Bacteria	p__Firmicutes	c__Bacilli	o__Lactobacillales	f__Enterococcaceae	g__Enterococcus	s__durans	4883.87	2.87665	1.24616	2.30842	0.0209758	0.193019
k__Bacteria	p__Firmicutes	c__Bacilli	o__Lactobacillales	f__Lactobacillaceae	g__Lactobacillus	s__coryniformis	1299.56	1.259	0.547286	2.30045	0.021423	0.195057
k__Bacteria	p__Firmicutes	c__Bacilli	o__Lactobacillales	f__Lactobacillaceae	g__Pediococcus	s__pentosaceus	1788.56	1.39243	0.606224	2.29688	0.0216255	0.195057
k__Bacteria	p__Firmicutes	c__Bacilli	o__Lactobacillales	f__Streptococcaceae	g__	s__	4359.73	2.9169	1.27559	2.2867	0.0222132	0.196519
k__Bacteria	p__Firmicutes	c__Bacilli	o__Lactobacillales	f__Lactobacillaceae	g__Lactobacillus	s__pontis	2507.5	3.48939	1.52601	2.2866	0.0222189	0.196519
k__Bacteria	p__Bacteroidetes	c__Bacteroidia	o__Bacteroidales	f__Odoribacteraceae	g__Odoribacter	s__splanchnicus	4288.43	-3.17124	1.39401	-2.2749	0.0229122	0.199276
k__Bacteria	p__Firmicutes	c__Bacilli	o__Lactobacillales	f__Streptococcaceae	g__Streptococcus	s__pneumoniae	28464.5	3.33117	1.46492	2.27396	0.0229682	0.199276
k__Bacteria	p__Firmicutes	c__Bacilli	o__Bacillales	f__Paenibacillaceae	g__Cohnella	s__abietis	1272.33	1.29252	0.572391	2.25811	0.0239388	0.205738
k__Bacteria	p__Firmicutes	c__Clostridia	o__Clostridiales	f__Christensenellaceae	g__Intestinimonas	s__butyriciproducens	7929.35	-1.67247	0.744246	-2.24721	0.0246269	0.20794
k__Bacteria	p__Firmicutes	c__Clostridia	o__Clostridiales	f__Lachnospiraceae	g__Lachnoclostridium	s__sp. YL32	46182.7	1.29878	0.578941	2.24337	0.0248731	0.20794
k__Bacteria	p__Actinobacteria	c__Coriobacteriia	o__Coriobacteriales	f__Coriobacteriaceae	g__Collinsella	s__aerofaciens	2.96021e+06	2.60205	1.15994	2.24327	0.0248797	0.20794
k__Bacteria	p__Firmicutes	c__Clostridia	o__Clostridiales	f__Lachnospiraceae	g__Lachnoclostridium	s__phocaeense	73446.5	1.52829	0.686999	2.22459	0.0261086	0.216227
k__Bacteria	p__Bacteroidetes	c__Bacteroidia	o__Bacteroidales	f__Muribaculaceae	g__	s__Muribaculaceae bacterium DSM 108610	1128.82	-1.35484	0.613636	-2.20788	0.0272526	0.223668
k__Bacteria	p__Bacteroidetes	c__Bacteroidia	o__Bacteroidales	f__Rikenellaceae	g__Alistipes	s__communis	30354.7	-4.25239	1.9304	-2.20285	0.0276052	0.224081
k__Bacteria	p__Bacteroidetes	c__Bacteroidia	o__Bacteroidales	f__Odoribacteraceae	g__Butyricimonas	s__faecalis	4013.93	-3.28836	1.50162	-2.18988	0.0285328	0.224081
k__Bacteria	p__Firmicutes	c__Bacilli	o__Bacillales	f__Paenibacillaceae	g__Paenibacillus	s__odorifer	2077.05	1.12998	0.515572	2.19171	0.0284007	0.224081
k__Bacteria	p__Firmicutes	c__Bacilli	o__Bacillales	f__Planococcaceae	g__Rummeliibacillus	s__stabekisii	1337.91	1.47514	0.672141	2.19468	0.0281864	0.224081
k__Bacteria	p__Actinobacteria	c__Actinobacteria	o__Bifidobacteriales	f__Bifidobacteriaceae	g__Bifidobacterium	s__pseudocatenulatum	1.08708e+06	7.55506	3.4489	2.19057	0.0284828	0.224081
k__Bacteria	p__Firmicutes	c__Bacilli	o__Lactobacillales	f__Leuconostocaceae	g__Leuconostoc	s__citreum	3995.52	3.78572	1.73924	2.17665	0.0295067	0.229749
k__Bacteria	p__Actinobacteria	c__Coriobacteriia	o__Eggerthellales	f__Eggerthellaceae	g__Adlercreutzia	s__equolifaciens	162902	4.53975	2.09108	2.17101	0.0299303	0.231072
k__Bacteria	p__Proteobacteria	c__Gammaproteobacteria	o__Aeromonadales	f__Succinivibrionaceae	g__Succinivibrio	s__dextrinosolvens	2023.25	1.11638	0.51881	2.15182	0.0314118	0.236856
k__Bacteria	p__Firmicutes	c__Bacilli	o__Bacillales	f__Bacillaceae	g__Bacillus	s__clausii	1916.79	1.22054	0.567374	2.15121	0.0314595	0.236856
k__Bacteria	p__Firmicutes	c__Clostridia	o__Clostridiales	f__Lachnospiraceae	g__	s__	455487	1.7716	0.823327	2.15176	0.0314166	0.236856
k__Bacteria	p__Firmicutes	c__Bacilli	o__Lactobacillales	f__Streptococcaceae	g__Streptococcus	s__equinus	170892	3.29565	1.54072	2.13902	0.0324337	0.242189
k__Bacteria	p__Firmicutes	c__Bacilli	o__Bacillales	f__Paenibacillaceae	g__Paenibacillus	s__sp. DCT19	1267.26	1.10378	0.521385	2.11701	0.0342589	0.251512
k__Bacteria	p__Firmicutes	c__Clostridia	o__Clostridiales	f__Lachnospiraceae	g__Blautia	s__sp. YL58	51183.3	1.47693	0.699691	2.11083	0.0347866	0.251512
k__Bacteria	p__Firmicutes	c__Bacilli	o__Lactobacillales	f__Lactobacillaceae	g__Lactobacillus	s__reuteri	47504.5	3.5687	1.68659	2.11592	0.0343513	0.251512
k__Bacteria	p__Actinobacteria	c__Actinobacteria	o__Bifidobacteriales	f__Bifidobacteriaceae	g__Bifidobacterium	s__	382214	4.53545	2.14669	2.11277	0.0346207	0.251512
k__Bacteria	p__Firmicutes	c__Bacilli	o__Bacillales	f__Bacillaceae	g__Bacillus	s__oceanisediminis	1715.02	1.14193	0.543664	2.10043	0.035691	0.252874
k__Bacteria	p__Firmicutes	c__Bacilli	o__Lactobacillales	f__Leuconostocaceae	g__Weissella	s__confusa	2266.76	2.9601	1.41017	2.09911	0.0358076	0.252874
k__Bacteria	p__Firmicutes	c__Bacilli	o__Lactobacillales	f__Lactobacillaceae	g__Lactobacillus	s__vaginalis	41631.3	4.7897	2.27791	2.10268	0.0354942	0.252874
k__Bacteria	p__Firmicutes	c__Erysipelotrichia	o__Erysipelotrichales	f__Erysipelotrichaceae	g__Intestinibaculum	s__porci	9223.63	1.41647	0.677037	2.09216	0.036424	0.255248
k__Bacteria	p__Proteobacteria	c__Gammaproteobacteria	o__Pseudomonadales	f__Moraxellaceae	g__Acinetobacter	s__indicus	1148.43	0.930642	0.446153	2.08592	0.0369855	0.257204
k__Bacteria	p__Firmicutes	c__Bacilli	o__Lactobacillales	f__Lactobacillaceae	g__Lactobacillus	s__gastricus	23420.1	4.25893	2.06881	2.05864	0.0395289	0.272809
k__Bacteria	p__Firmicutes	c__Clostridia	o__Clostridiales	f__Lachnospiraceae	g__Roseburia	s__hominis	164713	1.12246	0.548403	2.04678	0.0406796	0.27601
k__Bacteria	p__Firmicutes	c__Bacilli	o__Lactobacillales	f__Streptococcaceae	g__Streptococcus	s__sp. CNU G3	13646.1	3.18902	1.5595	2.0449	0.0408651	0.27601
k__Bacteria	p__Actinobacteria	c__Actinobacteria	o__Bifidobacteriales	f__Bifidobacteriaceae	g__Bifidobacterium	s__bifidum	465616	5.57123	2.72495	2.04453	0.0409016	0.27601
k__Bacteria	p__Firmicutes	c__Bacilli	o__Bacillales	f__Bacillaceae	g__Bacillus	s__glycinifermentans	1489.22	1.11628	0.548802	2.03402	0.0419492	0.280998
k__Bacteria	p__Firmicutes	c__Bacilli	o__Lactobacillales	f__Lactobacillaceae	g__Lactobacillus	s__iners	2060.15	1.38902	0.689029	2.01592	0.0438088	0.291313
k__Bacteria	p__Bacteroidetes	c__Bacteroidia	o__Bacteroidales	f__Bacteroidaceae	g__Bacteroides	s__caecimuris	11079	-3.29843	1.64912	-2.00012	0.0454874	0.300283
k__Bacteria	p__Firmicutes	c__Bacilli	o__Lactobacillales	f__Streptococcaceae	g__Streptococcus	s__constellatus	8899.49	3.15087	1.5861	1.98655	0.0469721	0.307853
k__Bacteria	p__Firmicutes	c__Bacilli	o__Lactobacillales	f__Lactobacillaceae	g__Lactobacillus	s__curvatus	1131.01	1.4766	0.747378	1.97571	0.0481871	0.311993
k__Bacteria	p__Firmicutes	c__Bacilli	o__Lactobacillales	f__Lactobacillaceae	g__Lactobacillus	s__sp. C25	11467.3	3.90701	1.97841	1.97482	0.0482888	0.311993
k__Bacteria	p__Bacteroidetes	c__Bacteroidia	o__Bacteroidales	f__Bacteroidaceae	g__Bacteroides	s__caccae	11286.5	-3.21264	1.63397	-1.96615	0.0492811	0.313951
k__Bacteria	p__Firmicutes	c__Bacilli	o__Lactobacillales	f__Streptococcaceae	g__Streptococcus	s__urinalis	2681.63	1.67901	0.85305	1.96824	0.0490403	0.313951
k__Bacteria	p__Firmicutes	c__Bacilli	o__Bacillales	f__Bacillaceae	g__Geobacillus	s__thermodenitrificans	1220.94	0.997379	0.508834	1.96013	0.0499809	0.316199
k__Bacteria	p__Firmicutes	c__Bacilli	o__Lactobacillales	f__Streptococcaceae	g__Streptococcus	s__anginosus	164356	3.56611	1.82435	1.95473	0.0506148	0.318
k__Bacteria	p__Firmicutes	c__Bacilli	o__Lactobacillales	f__Streptococcaceae	g__Streptococcus	s__vestibularis	276280	3.81278	1.95607	1.9492	0.0512712	0.319918
k__Bacteria	p__Fusobacteria	c__Fusobacteriia	o__Fusobacteriales	f__Leptotrichiaceae	g__Sebaldella	s__termitidis	2767.82	1.16642	0.600802	1.94144	0.0522051	0.321344
k__Bacteria	p__Firmicutes	c__Bacilli	o__Lactobacillales	f__Streptococcaceae	g__Streptococcus	s__anginosus group	190353	3.15004	1.62038	1.94401	0.0518941	0.321344
k__Bacteria	p__Bacteroidetes	c__Bacteroidia	o__Bacteroidales	f__Barnesiellaceae	g__Barnesiella	s__viscericola	2595.92	-2.84236	1.46881	-1.93514	0.0529731	0.321723
k__Bacteria	p__Firmicutes	c__Bacilli	o__Bacillales	f__Paenibacillaceae	g__Aneurinibacillus	s__soli	1596.31	1.14481	0.591321	1.93602	0.0528648	0.321723
k__Bacteria	p__Firmicutes	c__Tissierellia	o__Tissierellales	f__Peptoniphilaceae	g__Parvimonas	s__micra	7959.06	1.54084	0.800237	1.92547	0.0541702	0.326815
k__Bacteria	p__Firmicutes	c__Clostridia	o__Clostridiales	f__Hungateiclostridiaceae	g__Hungateiclostridium	s__clariflavum	3908.12	1.06481	0.555108	1.9182	0.0550862	0.330155
k__Bacteria	p__Firmicutes	c__Bacilli	o__Lactobacillales	f__Enterococcaceae	g__Enterococcus	s__hirae	2837.66	1.26993	0.666807	1.90449	0.0568466	0.338479
k__Bacteria	p__Actinobacteria	c__Actinobacteria	o__Bifidobacteriales	f__Bifidobacteriaceae	g__Bifidobacterium	s__gallinarum	9107.3	1.64071	0.86413	1.89869	0.0576055	0.34077
k__Bacteria	p__Firmicutes	c__Bacilli	o__Lactobacillales	f__Enterococcaceae	g__Vagococcus	s__sp. CF-49	1230.88	1.18464	0.625135	1.89501	0.0580909	0.341425
k__Bacteria	p__Bacteroidetes	c__Bacteroidia	o__Bacteroidales	f__Bacteroidaceae	g__Bacteroides	s__sp. A1C1	8930.23	-3.9711	2.11371	-1.87873	0.0602815	0.346048
k__Bacteria	p__Firmicutes	c__Bacilli	o__Bacillales	f__Paenibacillaceae	g__Brevibacillus	s__brevis	3031.09	0.899948	0.478673	1.88009	0.060096	0.346048
k__Bacteria	p__Firmicutes	c__Bacilli	o__Bacillales	f__Paenibacillaceae	g__Paenibacillus	s__sp. FSL R5-0912	1117.78	0.959748	0.508927	1.88583	0.0593181	0.346048
k__Bacteria	p__Firmicutes	c__Bacilli	o__Bacillales	f__Paenibacillaceae	g__Brevibacillus	s__	1977.67	0.98296	0.52344	1.87788	0.060397	0.346048
k__Bacteria	p__Firmicutes	c__Bacilli	o__Bacillales	f__Bacillaceae	g__Virgibacillus	s__sp. Bac332	1371.82	1.07429	0.573766	1.87235	0.0611589	0.348223
k__Bacteria	p__Firmicutes	c__Bacilli	o__Bacillales	f__Bacillaceae	g__Bacillus	s__pumilus	2830.18	0.947114	0.507723	1.86542	0.0621232	0.351517
k__Bacteria	p__Firmicutes	c__Bacilli	o__Bacillales	f__Bacillaceae	g__Bacillus	s__altitudinis	1228.21	1.08251	0.583674	1.85466	0.0636454	0.352952
k__Bacteria	p__Firmicutes	c__Bacilli	o__Bacillales	f__Paenibacillaceae	g__Paenibacillus	s__bovis	2169.15	1.12591	0.606027	1.85786	0.0631889	0.352952
k__Bacteria	p__Firmicutes	c__Bacilli	o__Lactobacillales	f__Enterococcaceae	g__Vagococcus	s__teuberi	1174.84	1.16164	0.626998	1.85269	0.0639265	0.352952
k__Bacteria	p__Proteobacteria	c__Epsilonproteobacteria	o__Campylobacterales	f__Campylobacteraceae	g__Campylobacter	s__	26634.6	2.72075	1.46325	1.85939	0.0629716	0.352952
k__Bacteria	p__Firmicutes	c__Bacilli	o__Bacillales	f__Staphylococcaceae	g__Staphylococcus	s__simiae	1181.18	1.29984	0.707377	1.83755	0.0661294	0.362915
k__Bacteria	p__Firmicutes	c__Bacilli	o__Lactobacillales	f__Enterococcaceae	g__Melissococcus	s__plutonius	1809.1	1.00222	0.552098	1.81529	0.0694788	0.379013
k__Bacteria	p__Firmicutes	c__Bacilli	o__Bacillales	f__Staphylococcaceae	g__Staphylococcus	s__capitis	1220.69	0.9471	0.526795	1.79785	0.0722002	0.391514
k__Bacteria	p__Firmicutes	c__Bacilli	o__Bacillales	f__Bacillaceae	g__Bacillus	s__altitudinis complex	1277.36	1.03822	0.579681	1.79102	0.0732899	0.395072
k__Bacteria	p__Actinobacteria	c__Coriobacteriia	o__Coriobacteriales	f__Atopobiaceae	g__Atopobium	s__parvulum	32805.4	2.34008	1.31518	1.77928	0.0751934	0.402948
k__Bacteria	p__Bacteroidetes	c__Bacteroidia	o__Bacteroidales	f__Tannerellaceae	g__Parabacteroides	s__	6218.59	-2.67067	1.52102	-1.75584	0.079116	0.409515
k__Bacteria	p__Bacteroidetes	c__Flavobacteriia	o__Flavobacteriales	f__Flavobacteriaceae	g__Chryseobacterium	s__indoltheticum	1406.25	0.948047	0.536732	1.76633	0.0773402	0.409515
k__Bacteria	p__Firmicutes	c__Bacilli	o__Bacillales	f__Bacillaceae	g__Bacillus	s__freudenreichii	1187.73	1.10404	0.628305	1.75717	0.0788892	0.409515
k__Bacteria	p__Firmicutes	c__Clostridia	o__Clostridiales	f__Lachnospiraceae	g__Butyrivibrio	s__proteoclasticus	16638.8	1.14504	0.649245	1.76365	0.0777915	0.409515
k__Bacteria	p__Firmicutes	c__Tissierellia	o__Tissierellales	f__Tissierellaceae	g__Sporanaerobacter	s__sp. JN28	3231.23	1.23169	0.69701	1.7671	0.0772107	0.409515
k__Bacteria	p__Firmicutes	c__Bacilli	o__Lactobacillales	f__Streptococcaceae	g__Streptococcus	s__equi	4481.73	1.36276	0.775567	1.75712	0.0788976	0.409515
k__Bacteria	p__Firmicutes	c__Bacilli	o__Bacillales	f__Planococcaceae	g__Sporosarcina	s__ureae	2974.33	0.895462	0.513289	1.74456	0.0810617	0.412823
k__Bacteria	p__Firmicutes	c__Clostridia	o__Clostridiales	f__Clostridiaceae	g__Clostridium	s__sp. BNL1100	2992.54	0.988732	0.56685	1.74426	0.0811146	0.412823
k__Bacteria	p__Firmicutes	c__Bacilli	o__Lactobacillales	f__Lactobacillaceae	g__Lactobacillus	s__sakei	1648.65	1.17869	0.674128	1.74847	0.080382	0.412823
k__Bacteria	p__Firmicutes	c__Clostridia	o__Clostridiales	f__Lachnospiraceae	g__Lachnoclostridium	s__[Clostridium] scindens	154816	1.25296	0.71944	1.74158	0.081582	0.412896
k__Bacteria	p__Firmicutes	c__Clostridia	o__Clostridiales	f__Lachnospiraceae	g__Lachnoclostridium	s__phytofermentans	14286	1.14559	0.659089	1.73814	0.0821866	0.413657
k__Bacteria	p__Firmicutes	c__Clostridia	o__Halanaerobiales	f__Halobacteroidaceae	g__Acetohalobium	s__arabaticum	1278.08	0.99426	0.574255	1.73139	0.0833822	0.416929
k__Bacteria	p__Firmicutes	c__Bacilli	o__Lactobacillales	f__Streptococcaceae	g__Streptococcus	s__sp. 1643	4472.06	2.7267	1.57674	1.72932	0.083752	0.416929
k__Bacteria	p__Firmicutes	c__Clostridia	o__Clostridiales	f__Eubacteriaceae	g__Eubacterium	s__callanderi	10819.6	-2.08241	1.22523	-1.69961	0.0892038	0.429972
k__Bacteria	p__Firmicutes	c__Bacilli	o__Bacillales	f__Paenibacillaceae	g__Paenibacillus	s__albus	1242.71	0.802348	0.471503	1.70168	0.0888155	0.429972
k__Bacteria	p__Firmicutes	c__Negativicutes	o__Selenomonadales	f__Sporomusaceae	g__Pelosinus	s__sp. UFO1	1469.45	0.837079	0.489755	1.70918	0.0874181	0.429972
k__Bacteria	p__Firmicutes	c__Clostridia	o__Thermoanaerobacterales	f__Thermoanaerobacterales Family III. Incertae Sedis	g__Thermoanaerobacterium	s__thermosaccharolyticum	2476.26	0.943819	0.554479	1.70217	0.0887231	0.429972
k__Bacteria	p__Firmicutes	c__Clostridia	o__Clostridiales	f__Lachnospiraceae	g__Pseudobutyrivibrio	s__xylanivorans	19442.5	1.0736	0.628522	1.70814	0.0876103	0.429972
k__Bacteria	p__Firmicutes	c__Bacilli	o__Lactobacillales	f__Streptococcaceae	g__Streptococcus	s__periodonticum	12739.8	3.11949	1.83111	1.7036	0.088455	0.429972
k__Bacteria	p__Bacteroidetes	c__Bacteroidia	o__Bacteroidales	f__Bacteroidaceae	g__Bacteroides	s__uniformis	35958.4	-4.17956	2.46411	-1.69617	0.0898533	0.430823
k__Bacteria	p__Firmicutes	c__Bacilli	o__Bacillales	f__Paenibacillaceae	g__Paenibacillus	s__	11865.2	0.793409	0.470531	1.6862	0.0917569	0.437647
k__Bacteria	p__Bacteroidetes	c__Bacteroidia	o__Bacteroidales	f__	g__	s__	16563.4	-3.35794	1.9994	-1.67947	0.0930597	0.441549
k__Bacteria	p__Firmicutes	c__Bacilli	o__Bacillales	f__Paenibacillaceae	g__Paenibacillus	s__protaetiae	1326.69	0.710891	0.425344	1.67133	0.0946557	0.44319
k__Bacteria	p__Firmicutes	c__Clostridia	o__Clostridiales	f__Vallitaleaceae	g__Petrocella	s__atlantisensis	3702.72	1.01847	0.609517	1.67095	0.0947325	0.44319
k__Bacteria	p__Firmicutes	c__Bacilli	o__Lactobacillales	f__Streptococcaceae	g__Streptococcus	s__sobrinus	55169.1	2.7921	1.67164	1.67027	0.094865	0.44319
k__Bacteria	p__Proteobacteria	c__Gammaproteobacteria	o__Pasteurellales	f__Pasteurellaceae	g__Haemophilus	s__parainfluenzae	442010	-3.50797	2.10894	-1.66338	0.0962364	0.44408
k__Bacteria	p__Firmicutes	c__Tissierellia	o__Tissierellales	f__Peptoniphilaceae	g__Peptoniphilus	s__harei	1657	0.97414	0.586134	1.66197	0.0965179	0.44408
k__Bacteria	p__Firmicutes	c__Bacilli	o__Bacillales	f__Paenibacillaceae	g__Paenibacillus	s__sp. FSL H7-0737	1235.91	1.008	0.605007	1.6661	0.0956943	0.44408
k__Bacteria	p__Proteobacteria	c__Gammaproteobacteria	o__Enterobacterales	f__Enterobacteriaceae	g__Citrobacter	s__freundii	2003.62	-1.45581	0.877356	-1.65932	0.0970512	0.44429
k__Bacteria	p__Firmicutes	c__Clostridia	o__Clostridiales	f__Lachnospiraceae	g__Anaerobutyricum	s__hallii	898878	2.04747	1.23595	1.6566	0.0976013	0.444574
k__Bacteria	p__Firmicutes	c__Bacilli	o__Bacillales	f__Paenibacillaceae	g__Paenibacillus	s__psychroresistens	1650.67	0.974441	0.589289	1.65359	0.0982116	0.445128
k__Bacteria	p__Proteobacteria	c__Oligoflexia	o__Bdellovibrionales	f__Bdellovibrionaceae	g__Bdellovibrio	s__bacteriovorus	1553.07	0.757893	0.459945	1.64779	0.0993957	0.448265
k__Bacteria	p__Bacteroidetes	c__Flavobacteriia	o__Flavobacteriales	f__Flavobacteriaceae	g__Ornithobacterium	s__rhinotracheale	1188.28	0.999443	0.608623	1.64214	0.100561	0.451288
k__Bacteria	p__Firmicutes	c__Bacilli	o__Bacillales	f__Paenibacillaceae	g__Paenibacillus	s__sp. FSL R7-0273	1793.32	0.707053	0.431832	1.63733	0.101561	0.451326
k__Bacteria	p__Firmicutes	c__Bacilli	o__Lactobacillales	f__Streptococcaceae	g__Streptococcus	s__pluranimalium	1382	1.25718	0.767257	1.63854	0.10131	0.451326
k__Bacteria	p__Firmicutes	c__Bacilli	o__Bacillales	f__Bacillaceae	g__Bacillus	s__simplex	1650.96	0.922984	0.566334	1.62975	0.103154	0.453977
k__Bacteria	p__Firmicutes	c__Bacilli	o__Lactobacillales	f__Streptococcaceae	g__Streptococcus	s__pasteurianus	9.4484e+06	2.72177	1.66822	1.63153	0.102778	0.453977
k__Bacteria	p__Bacteroidetes	c__Bacteroidia	o__Bacteroidales	f__Rikenellaceae	g__Alistipes	s__dispar	7708.31	-2.92151	1.80642	-1.6173	0.105814	0.459217
k__Bacteria	p__Bacteroidetes	c__Bacteroidia	o__Marinilabiliales	f__Marinifilaceae	g__Labilibaculum	s__antarcticum	1123.17	0.748505	0.461871	1.62059	0.105105	0.459217
k__Bacteria	p__Firmicutes	c__Bacilli	o__Lactobacillales	f__Streptococcaceae	g__Streptococcus	s__gwangjuense	9761.97	2.84429	1.75888	1.6171	0.105857	0.459217
k__Bacteria	p__Firmicutes	c__Clostridia	o__Clostridiales	f__Peptococcaceae	g__Desulfosporosinus	s__orientis	1752.87	0.888863	0.551482	1.61177	0.107012	0.459848
k__Bacteria	p__Firmicutes	c__Clostridia	o__Clostridiales	f__Lachnospiraceae	g__Roseburia	s__intestinalis	211079	1.10294	0.683799	1.61295	0.106755	0.459848
k__Bacteria	p__Proteobacteria	c__Epsilonproteobacteria	o__Campylobacterales	f__Campylobacteraceae	g__Campylobacter	s__jejuni	11595.5	2.03383	1.26385	1.60923	0.107565	0.460057
k__Bacteria	p__Firmicutes	c__Clostridia	o__Clostridiales	f__Eubacteriaceae	g__Acetobacterium	s__woodii	2160.5	0.894452	0.559698	1.5981	0.110021	0.46836
k__Bacteria	p__Firmicutes	c__Bacilli	o__Lactobacillales	f__Streptococcaceae	g__Streptococcus	s__infantarius	71084	2.62358	1.64704	1.59291	0.111181	0.471097
k__Bacteria	p__Firmicutes	c__Bacilli	o__Bacillales	f__	g__	s__	10970.3	0.806944	0.507824	1.58902	0.112055	0.472603
k__Bacteria	p__Proteobacteria	c__Gammaproteobacteria	o__Enterobacterales	f__Enterobacteriaceae	g__Shigella	s__	3359.48	-2.90717	1.84404	-1.57652	0.114905	0.48223
k__Bacteria	p__Firmicutes	c__Negativicutes	o__Selenomonadales	f__Selenomonadaceae	g__Selenomonas	s__ruminantium	4022.98	0.637835	0.40513	1.57439	0.115397	0.48223
k__Bacteria	p__Firmicutes	c__Bacilli	o__Lactobacillales	f__Streptococcaceae	g__Streptococcus	s__mitis	39632.7	2.71141	1.73074	1.56661	0.117205	0.487552
k__Bacteria	p__Actinobacteria	c__Actinobacteria	o__Bifidobacteriales	f__Bifidobacteriaceae	g__Bifidobacterium	s__pseudolongum	1825.21	0.879366	0.563576	1.56033	0.118681	0.491448
k__Bacteria	p__Actinobacteria	c__Actinobacteria	o__Micrococcales	f__Micrococcaceae	g__Rothia	s__aeria	1656.97	1.09287	0.704592	1.55107	0.120884	0.498306
k__Bacteria	p__Bacteroidetes	c__Bacteroidia	o__Bacteroidales	f__Bacteroidaceae	g__Bacteroides	s__fragilis	24108.1	-2.31675	1.51748	-1.52671	0.126833	0.501784
k__Bacteria	p__Firmicutes	c__Bacilli	o__Bacillales	f__Bacillaceae	g__Bacillus	s__sp. FJAT-25496	1272.39	0.733505	0.480111	1.52778	0.126566	0.501784
k__Bacteria	p__Firmicutes	c__Bacilli	o__Bacillales	f__Bacillaceae	g__Bacillus	s__foraminis	1792.82	0.801999	0.522977	1.53352	0.125147	0.501784
k__Bacteria	p__Bacteroidetes	c__Flavobacteriia	o__Flavobacteriales	f__Flavobacteriaceae	g__Chryseobacterium	s__	2784.52	0.828379	0.539575	1.53524	0.124724	0.501784
k__Bacteria	p__Firmicutes	c__Bacilli	o__Bacillales	f__Planococcaceae	g__Kurthia	s__sp. 11kri321	1097.06	0.846242	0.551473	1.53451	0.124903	0.501784
k__Bacteria	p__Firmicutes	c__Bacilli	o__Lactobacillales	f__Carnobacteriaceae	g__Carnobacterium	s__sp. 17-4	1152.32	0.94785	0.621501	1.5251	0.127235	0.501784
k__Bacteria	p__Firmicutes	c__Clostridia	o__Clostridiales	f__Lachnospiraceae	g__Anaerocolumna	s__sp. CBA3638	17058.2	1.00354	0.650969	1.54161	0.123169	0.501784
k__Bacteria	p__Firmicutes	c__Clostridia	o__Clostridiales	f__Lachnospiraceae	g__Butyrivibrio	s__hungatei	14859.5	1.0326	0.672461	1.53555	0.124648	0.501784
k__Bacteria	p__Firmicutes	c__Clostridia	o__Clostridiales	f__Peptostreptococcaceae	g__Clostridioides	s__difficile	131863	1.10071	0.721731	1.52509	0.127236	0.501784
k__Bacteria	p__Firmicutes	c__Clostridia	o__Clostridiales	f__Lachnospiraceae	g__Blautia	s__sp. SC05B48	1.64254e+06	1.24054	0.811149	1.52936	0.126175	0.501784
k__Bacteria	p__Firmicutes	c__Bacilli	o__Bacillales	f__Bacillaceae	g__Bacillus	s__circulans	3310.1	0.835862	0.549563	1.52096	0.128271	0.503684
k__Bacteria	p__Firmicutes	c__Bacilli	o__Bacillales	f__Paenibacillaceae	g__Paenibacillus	s__antarcticus	1363.74	0.77498	0.512802	1.51127	0.13072	0.508916
k__Bacteria	p__Firmicutes	c__Clostridia	o__Clostridiales	f__Peptococcaceae	g__Desulfitobacterium	s__metallireducens	1165.03	0.928362	0.614141	1.51164	0.130625	0.508916
k__Bacteria	p__Firmicutes	c__Clostridia	o__Clostridiales	f__Lachnospiraceae	g__Blautia	s__producta	126642	1.07565	0.715781	1.50277	0.132899	0.515197
k__Bacteria	p__Bacteroidetes	c__Bacteroidia	o__Bacteroidales	f__Bacteroidaceae	g__Bacteroides	s__xylanisolvens	86031.4	-2.87051	1.92712	-1.48954	0.136346	0.515399
k__Bacteria	p__Firmicutes	c__Clostridia	o__Clostridiales	f__Peptococcaceae	g__Desulfotomaculum	s__reducens	1231.88	0.856126	0.571968	1.49681	0.134443	0.515399
k__Bacteria	p__Firmicutes	c__Bacilli	o__Bacillales	f__Paenibacillaceae	g__Paenibacillus	s__sp. FSL R5-0345	1269.27	0.883322	0.591136	1.49428	0.135103	0.515399
k__Bacteria	p__Firmicutes	c__Bacilli	o__Bacillales	f__Bacillaceae	g__Amphibacillus	s__xylanus	1217.93	0.887816	0.594649	1.49301	0.135435	0.515399
k__Bacteria	p__Bacteroidetes	c__Cytophagia	o__Cytophagales	f__Flammeovirgaceae	g__Flammeovirga	s__pectinis	1183.35	0.89019	0.596959	1.49121	0.135907	0.515399
k__Bacteria	p__Firmicutes	c__Clostridia	o__Clostridiales	f__Lachnospiraceae	g__Lachnoclostridium	s__[Clostridium] hylemonae	50944.7	1.1317	0.754402	1.50013	0.133579	0.515399
k__Bacteria	p__Bacteroidetes	c__Bacteroidia	o__Bacteroidales	f__Bacteroidaceae	g__Bacteroides	s__ovatus	55941.8	-3.06477	2.06895	-1.48131	0.138523	0.51719
k__Bacteria	p__Firmicutes	c__Bacilli	o__Bacillales	f__Bacillaceae	g__Bacillus	s__horikoshii	1076.74	0.845645	0.57075	1.48164	0.138436	0.51719
k__Bacteria	p__Actinobacteria	c__Coriobacteriia	o__Coriobacteriales	f__Atopobiaceae	g__Olsenella	s__uli	9961.16	1.13846	0.768136	1.4821	0.138313	0.51719
k__Bacteria	p__Firmicutes	c__Bacilli	o__Bacillales	f__Bacillaceae	g__Pradoshia	s__sp. D12	1288.64	0.7491	0.506932	1.47771	0.139485	0.518655
k__Bacteria	p__Bacteroidetes	c__Bacteroidia	o__Bacteroidales	f__Prevotellaceae	g__Paraprevotella	s__xylaniphila	1927.63	-2.23478	1.54181	-1.44946	0.14721	0.523133
k__Bacteria	p__Proteobacteria	c__Epsilonproteobacteria	o__Campylobacterales	f__Campylobacteraceae	g__Campylobacter	s__showae	1490.98	-1.94657	1.3372	-1.45571	0.145473	0.523133
k__Bacteria	p__Firmicutes	c__Clostridia	o__Clostridiales	f__Christensenellaceae	g__Christensenella	s__sp. Marseille-P3954	9232.15	-0.741414	0.511224	-1.45027	0.146982	0.523133
k__Bacteria	p__Proteobacteria	c__Gammaproteobacteria	o__Pseudomonadales	f__Pseudomonadaceae	g__Pseudomonas	s__syringae	1939.68	0.612331	0.426231	1.43662	0.150827	0.523133
k__Bacteria	p__Proteobacteria	c__Gammaproteobacteria	o__Pseudomonadales	f__Pseudomonadaceae	g__Pseudomonas	s__syringae group genomosp. 1	1939.68	0.612331	0.426231	1.43662	0.150827	0.523133
k__Bacteria	p__Proteobacteria	c__Gammaproteobacteria	o__Alteromonadales	f__Shewanellaceae	g__Shewanella	s__	1723.72	0.620536	0.435236	1.42574	0.153942	0.523133
k__Bacteria	p__Firmicutes	c__Bacilli	o__Bacillales	f__Bacillaceae	g__Bacillus	s__halotolerans	1427.48	0.675358	0.470953	1.43402	0.151565	0.523133
k__Bacteria	p__Firmicutes	c__Bacilli	o__Bacillales	f__Bacillaceae	g__Bacillus	s__mojavensis subgroup	1427.48	0.675358	0.470953	1.43402	0.151565	0.523133
k__Bacteria	p__Firmicutes	c__Bacilli	o__Bacillales	f__Paenibacillaceae	g__Paenibacillus	s__polymyxa	3484.8	0.736639	0.501089	1.47008	0.141541	0.523133
k__Bacteria	p__Firmicutes	c__Bacilli	o__Lactobacillales	f__Carnobacteriaceae	g__Jeotgalibaca	s__sp. H21T32	1487.6	0.736748	0.519051	1.41941	0.155779	0.523133
k__Bacteria	p__Proteobacteria	c__Gammaproteobacteria	o__Vibrionales	f__Vibrionaceae	g__Vibrio	s__parahaemolyticus	1600.07	0.737124	0.514341	1.43314	0.151817	0.523133
k__Bacteria	p__Firmicutes	c__Bacilli	o__Bacillales	f__Paenibacillaceae	g__Brevibacillus	s__laterosporus	2968.91	0.739751	0.521925	1.41735	0.15638	0.523133
k__Bacteria	p__Firmicutes	c__Bacilli	o__Bacillales	f__Bacillaceae	g__Bacillus	s__megaterium	3139.62	0.749827	0.526955	1.42294	0.154753	0.523133
k__Bacteria	p__Proteobacteria	c__Gammaproteobacteria	o__Enterobacterales	f__Erwiniaceae	g__Erwinia	s__Candidatus Erwinia haradaeae	1087.44	0.761479	0.524577	1.4516	0.146612	0.523133
k__Bacteria	p__Firmicutes	c__Bacilli	o__Bacillales	f__Bacillaceae	g__Lentibacillus	s__amyloliquefaciens	1074.28	0.765055	0.523786	1.46063	0.144118	0.523133
k__Bacteria	p__Actinobacteria	c__Actinobacteria	o__Bifidobacteriales	f__Bifidobacteriaceae	g__Bifidobacterium	s__animalis	2422.33	0.785715	0.541545	1.45088	0.146814	0.523133
k__Bacteria	p__Firmicutes	c__Bacilli	o__Lactobacillales	f__Aerococcaceae	g__Aerococcus	s__urinae	1118.96	0.790294	0.553273	1.4284	0.153177	0.523133
k__Bacteria	p__Firmicutes	c__Bacilli	o__Bacillales	f__Sporolactobacillaceae	g__Sporolactobacillus	s__terrae	1558.67	0.791363	0.547945	1.44424	0.148672	0.523133
k__Bacteria	p__Firmicutes	c__Bacilli	o__Bacillales	f__Bacillaceae	g__Bacillus	s__sp. Y1	1594.39	0.809124	0.561631	1.44067	0.149678	0.523133
k__Bacteria	p__Bacteroidetes	c__Sphingobacteriia	o__Sphingobacteriales	f__Sphingobacteriaceae	g__Mucilaginibacter	s__	1107.54	0.835258	0.588096	1.42027	0.155528	0.523133
k__Bacteria	p__Firmicutes	c__Bacilli	o__Bacillales	f__Paenibacillaceae	g__Paenibacillus	s__sp. IHBB 10380	1087.97	0.88715	0.616323	1.43942	0.15003	0.523133
k__Bacteria	p__Firmicutes	c__Bacilli	o__Bacillales	f__Bacillaceae	g__Terribacillus	s__goriensis	1289.39	0.909219	0.621008	1.4641	0.143166	0.523133
k__Bacteria	p__Firmicutes	c__Clostridia	o__Clostridiales	f__Lachnospiraceae	g__Anaerobutyricum	s__Lachnospiraceae bacterium KM106-2	40206.7	0.957111	0.674822	1.41832	0.156098	0.523133
k__Bacteria	p__Firmicutes	c__Bacilli	o__Lactobacillales	f__Enterococcaceae	g__Enterococcus	s__thailandicus	1577.63	0.962598	0.669025	1.43881	0.150205	0.523133
k__Bacteria	p__Firmicutes	c__Bacilli	o__Lactobacillales	f__Enterococcaceae	g__Enterococcus	s__mundtii	4326.95	1.12944	0.795399	1.41997	0.155616	0.523133
k__Bacteria	p__Firmicutes	c__Bacilli	o__Lactobacillales	f__Lactobacillaceae	g__Lactobacillus	s__pentosus	5347.38	1.77925	1.23543	1.44019	0.149813	0.523133
k__Bacteria	p__Firmicutes	c__Bacilli	o__Lactobacillales	f__Streptococcaceae	g__Streptococcus	s__oralis	37509.6	2.05404	1.45056	1.41603	0.156768	0.523133
k__Bacteria	p__Actinobacteria	c__Actinobacteria	o__Micrococcales	f__Micrococcaceae	g__Rothia	s__mucilaginosa	68157.8	2.48102	1.71024	1.45068	0.146869	0.523133
k__Bacteria	p__Proteobacteria	c__Gammaproteobacteria	o__Enterobacterales	f__Enterobacteriaceae	g__Salmonella	s__sp. S13	2482.56	-4.46343	3.16726	-1.40924	0.158763	0.52594
k__Bacteria	p__Fusobacteria	c__Fusobacteriia	o__Fusobacteriales	f__Leptotrichiaceae	g__Leptotrichia	s__buccalis	1371.72	0.949581	0.673814	1.40926	0.158757	0.52594
k__Bacteria	p__Bacteroidetes	c__Bacteroidia	o__Bacteroidales	f__Bacteroidaceae	g__Bacteroides	s__thetaiotaomicron	18008.7	-2.18121	1.55033	-1.40693	0.159448	0.526293
k__Bacteria	p__Firmicutes	c__Clostridia	o__Clostridiales	f__Lachnospiraceae	g__Herbinix	s__luporum	6906.3	0.837068	0.596272	1.40384	0.160368	0.527419
k__Bacteria	p__Firmicutes	c__Clostridia	o__Clostridiales	f__Hungateiclostridiaceae	g__Hungateiclostridium	s__thermocellum	3770.94	0.784001	0.560288	1.39928	0.161728	0.52998
k__Bacteria	p__Firmicutes	c__Bacilli	o__Bacillales	f__Paenibacillaceae	g__Paenibacillus	s__crassostreae	1110.55	0.757401	0.542508	1.39611	0.162681	0.531192
k__Bacteria	p__Firmicutes	c__Bacilli	o__Bacillales	f__Paenibacillaceae	g__Paenibacillus	s__sp. JDR-2	1642.04	0.725715	0.522156	1.38984	0.164577	0.534615
k__Bacteria	p__Firmicutes	c__Bacilli	o__Bacillales	f__Listeriaceae	g__Listeria	s__ivanovii	1322.84	0.73697	0.530664	1.38877	0.164903	0.534615
k__Bacteria	p__Firmicutes	c__Bacilli	o__Bacillales	f__Bacillaceae	g__Lysinibacillus	s__sphaericus	2797.56	0.752195	0.542915	1.38548	0.165907	0.535962
k__Bacteria	p__Firmicutes	c__Clostridia	o__Clostridiales	f__Hungateiclostridiaceae	g__Fastidiosipila	s__sanguinis	1254.49	0.828227	0.600729	1.3787	0.167986	0.538858
k__Bacteria	p__Firmicutes	c__Bacilli	o__Lactobacillales	f__Enterococcaceae	g__Enterococcus	s__gilvus	17794.8	1.81296	1.31355	1.38019	0.167527	0.538858
k__Bacteria	p__Proteobacteria	c__Gammaproteobacteria	o__Enterobacterales	f__Morganellaceae	g__Proteus	s__mirabilis	1699.37	0.682446	0.497161	1.37269	0.16985	0.542924
k__Bacteria	p__Bacteroidetes	c__Bacteroidia	o__Bacteroidales	f__Prevotellaceae	g__Prevotella	s__denticola	1305.6	-0.818298	0.611212	-1.33881	0.180632	0.54646
k__Bacteria	p__Proteobacteria	c__Alphaproteobacteria	o__Rhodospirillales	f__Rhodospirillaceae	g__Azospirillum	s__lipoferum	1431.83	-0.712296	0.527483	-1.35037	0.176898	0.54646
k__Bacteria	p__Firmicutes	c__Bacilli	o__Bacillales	f__Paenibacillaceae	g__Paenibacillus	s__sp. FSL H7-0357	1809.44	0.669396	0.499466	1.34022	0.180173	0.54646
k__Bacteria	p__Firmicutes	c__Bacilli	o__Bacillales	f__Paenibacillaceae	g__Paenibacillus	s__sp. CAA11	1354.42	0.695078	0.511226	1.35963	0.173947	0.54646
k__Bacteria	p__Firmicutes	c__Bacilli	o__Bacillales	f__Bacillaceae	g__Gracilibacillus	s__sp. SCU50	1541.64	0.695323	0.515622	1.34851	0.177493	0.54646
k__Bacteria	p__Firmicutes	c__Bacilli	o__Bacillales	f__Paenibacillaceae	g__Paenibacillus	s__sp. FSL R7-0331	2239.9	0.707808	0.526809	1.34358	0.179085	0.54646
k__Bacteria	p__Bacteroidetes	c__Sphingobacteriia	o__Sphingobacteriales	f__Sphingobacteriaceae	g__Pedobacter	s__ginsengisoli	1085.32	0.759649	0.561367	1.35321	0.175988	0.54646
k__Bacteria	p__Firmicutes	c__Bacilli	o__Bacillales	f__Paenibacillaceae	g__Paenibacillus	s__xylanilyticus	1816.35	0.770156	0.571814	1.34687	0.178024	0.54646
k__Bacteria	p__Firmicutes	c__Clostridia	o__Thermoanaerobacterales	f__Thermoanaerobacterales Family III. Incertae Sedis	g__Caldicellulosiruptor	s__	2885.22	0.834274	0.624749	1.33538	0.181753	0.54646
k__Bacteria	p__Firmicutes	c__Bacilli	o__Bacillales	f__Paenibacillaceae	g__Paenibacillus	s__sp. 37	1187.05	0.889648	0.663987	1.33986	0.180292	0.54646
k__Bacteria	p__Firmicutes	c__Erysipelotrichia	o__Erysipelotrichales	f__Erysipelotrichaceae	g__Erysipelothrix	s__rhusiopathiae	2734.69	0.977211	0.730932	1.33694	0.181243	0.54646
k__Bacteria	p__Actinobacteria	c__Coriobacteriia	o__Eggerthellales	f__Eggerthellaceae	g__Denitrobacterium	s__detoxificans	10956.7	1.04878	0.77631	1.35099	0.1767	0.54646
k__Bacteria	p__Actinobacteria	c__Coriobacteriia	o__Coriobacteriales	f__	g__	s__	3867.29	1.55727	1.16523	1.33645	0.181401	0.54646
k__Bacteria	p__Firmicutes	c__Bacilli	o__Lactobacillales	f__Lactobacillaceae	g__Lactobacillus	s__mucosae	1222.94	1.69448	1.25296	1.35238	0.176252	0.54646
k__Bacteria	p__Actinobacteria	c__Actinobacteria	o__Actinomycetales	f__Actinomycetaceae	g__Schaalia	s__odontolytica	327602	2.11399	1.5783	1.33941	0.180438	0.54646
k__Bacteria	p__Firmicutes	c__Bacilli	o__Lactobacillales	f__Streptococcaceae	g__Streptococcus	s__milleri	33398.3	2.39968	1.7864	1.34331	0.179172	0.54646
k__Bacteria	p__Firmicutes	c__Bacilli	o__Lactobacillales	f__Streptococcaceae	g__Streptococcus	s__sp. FDAARGOS_192	168269	2.5144	1.87161	1.34345	0.179128	0.54646
k__Bacteria	p__Actinobacteria	c__Actinobacteria	o__Bifidobacteriales	f__Bifidobacteriaceae	g__Bifidobacterium	s__longum	1.7891e+06	2.66364	1.97713	1.34723	0.177907	0.54646
k__Bacteria	p__Bacteroidetes	c__Bacteroidia	o__Bacteroidales	f__Prevotellaceae	g__Prevotella	s__dentalis	1242.53	-0.889433	0.667054	-1.33337	0.182409	0.546628
k__Bacteria	p__Firmicutes	c__Bacilli	o__Bacillales	f__Paenibacillaceae	g__Paenibacillus	s__baekrokdamisoli	1200.43	0.73269	0.550956	1.32985	0.183568	0.548295
k__Bacteria	p__Firmicutes	c__Clostridia	o__Clostridiales	f__Oscillospiraceae	g__	s__	21784.8	-1.55752	1.1854	-1.31392	0.188873	0.55191
k__Bacteria	p__Spirochaetes	c__Spirochaetia	o__Leptospirales	f__Leptospiraceae	g__Leptospira	s__interrogans	1588.82	0.630483	0.479899	1.31378	0.188919	0.55191
k__Bacteria	p__Firmicutes	c__Bacilli	o__Bacillales	f__Bacillaceae	g__Bacillus	s__filamentosus	1713	0.669425	0.508084	1.31755	0.187655	0.55191
k__Bacteria	p__Firmicutes	c__Bacilli	o__Bacillales	f__Bacillaceae	g__Bacillus	s__thermoamylovorans	1722.44	0.757065	0.574246	1.31836	0.187382	0.55191
k__Bacteria	p__Firmicutes	c__Bacilli	o__Bacillales	f__Bacillaceae	g__Bacillus	s__vietnamensis	1298.2	0.810802	0.617289	1.31349	0.189019	0.55191
k__Bacteria	p__Spirochaetes	c__Spirochaetia	o__Spirochaetales	f__Spirochaetaceae	g__Treponema	s__phagedenis	2010.18	0.850799	0.645647	1.31775	0.187588	0.55191
k__Bacteria	p__Firmicutes	c__Bacilli	o__Lactobacillales	f__Streptococcaceae	g__Streptococcus	s__sp. NCTC 10228	1360.1	1.6283	1.23417	1.31935	0.187051	0.55191
k__Bacteria	p__Bacteroidetes	c__Bacteroidia	o__Bacteroidales	f__Bacteroidaceae	g__Bacteroides	s__	63105	-2.70778	2.07135	-1.30726	0.191125	0.555811
k__Bacteria	p__Firmicutes	c__Bacilli	o__Bacillales	f__Paenibacillaceae	g__Paenibacillus	s__lutimineralis	1340.22	0.677845	0.519049	1.30593	0.191575	0.555811
k__Bacteria	p__Firmicutes	c__Bacilli	o__Bacillales	f__Bacillaceae	g__Virgibacillus	s__sp. 6R	1147.05	0.677682	0.523053	1.29563	0.195104	0.562469
k__Bacteria	p__Firmicutes	c__Bacilli	o__Lactobacillales	f__Streptococcaceae	g__Streptococcus	s__thermophilus	484592	3.71303	2.86219	1.29727	0.194538	0.562469
k__Bacteria	p__Firmicutes	c__Bacilli	o__Lactobacillales	f__Streptococcaceae	g__Streptococcus	s__sp. 116-D4	5161.19	2.05112	1.58652	1.29284	0.196065	0.563455
k__Bacteria	p__Proteobacteria	c__Gammaproteobacteria	o__Enterobacterales	f__Enterobacteriaceae	g__Salmonella	s__enterica	15718	-1.12823	0.891423	-1.26565	0.205638	0.574881
k__Bacteria	p__Firmicutes	c__Bacilli	o__Bacillales	f__Staphylococcaceae	g__Gemella	s__morbillorum	4187.2	-1.00029	0.789279	-1.26735	0.20503	0.574881
k__Bacteria	p__Proteobacteria	c__Deltaproteobacteria	o__Desulfovibrionales	f__Desulfovibrionaceae	g__Desulfovibrio	s__piger	2065.3	-0.995765	0.785838	-1.26714	0.205106	0.574881
k__Bacteria	p__Firmicutes	c__Clostridia	o__Clostridiales	f__Clostridiaceae	g__Clostridium	s__sp. AWRP	1934.72	0.700987	0.55134	1.27142	0.203578	0.574881
k__Bacteria	p__Firmicutes	c__Bacilli	o__Bacillales	f__Planococcaceae	g__Solibacillus	s__silvestris	2374.21	0.715881	0.563444	1.27054	0.203891	0.574881
k__Bacteria	p__Firmicutes	c__Bacilli	o__Bacillales	f__Listeriaceae	g__Listeria	s__	1214.77	0.731291	0.577903	1.26542	0.20572	0.574881
k__Bacteria	p__Actinobacteria	c__Actinobacteria	o__Actinomycetales	f__Actinomycetaceae	g__Actinomyces	s__qiguomingii	1180.02	0.773586	0.606751	1.27496	0.202322	0.574881
k__Bacteria	p__Firmicutes	c__Clostridia	o__Clostridiales	f__Lachnospiraceae	g__Roseburia	s__	13893.1	0.972713	0.763999	1.27319	0.202952	0.574881
k__Bacteria	p__Firmicutes	c__Erysipelotrichia	o__Erysipelotrichales	f__Erysipelotrichaceae	g__Absiella	s__sp. 9CBEGH2	9557.94	2.20667	1.72535	1.27897	0.200906	0.574881
k__Bacteria	p__Proteobacteria	c__Gammaproteobacteria	o__Enterobacterales	f__Enterobacteriaceae	g__Escherichia	s__sp. E4742	1108.58	-1.64362	1.31711	-1.2479	0.212066	0.575844
k__Bacteria	p__Proteobacteria	c__Alphaproteobacteria	o__Rhizobiales	f__Phyllobacteriaceae	g__Mesorhizobium	s__soli	3976.12	-0.9271	0.744441	-1.24536	0.212998	0.575844
k__Bacteria	p__Fusobacteria	c__Fusobacteriia	o__Fusobacteriales	f__Leptotrichiaceae	g__Streptobacillus	s__moniliformis	1861.66	-0.638559	0.506124	-1.26166	0.207069	0.575844
k__Bacteria	p__Firmicutes	c__Bacilli	o__Bacillales	f__Alicyclobacillaceae	g__Alicyclobacillus	s__acidocaldarius	1150.9	-0.564285	0.452006	-1.2484	0.211883	0.575844
k__Bacteria	p__Firmicutes	c__Bacilli	o__Bacillales	f__Bacillaceae	g__	s__	6593.75	0.584784	0.468656	1.24779	0.212108	0.575844
k__Bacteria	p__Firmicutes	c__Bacilli	o__Bacillales	f__Bacillaceae	g__Bacillus	s__	21568.5	0.637672	0.513307	1.24228	0.214132	0.575844
k__Bacteria	p__Firmicutes	c__Bacilli	o__Bacillales	f__Bacillaceae	g__Bacillus	s__ciccensis	1484.94	0.662914	0.532719	1.2444	0.213354	0.575844
k__Bacteria	p__Firmicutes	c__Bacilli	o__Bacillales	f__Paenibacillaceae	g__Paenibacillus	s__lentus	1345.17	0.673994	0.540141	1.24781	0.2121	0.575844
k__Bacteria	p__Firmicutes	c__Bacilli	o__Bacillales	f__Bacillaceae	g__Bacillus	s__amyloliquefaciens	1248.74	0.697099	0.561327	1.24188	0.214282	0.575844
k__Bacteria	p__Firmicutes	c__Bacilli	o__Lactobacillales	f__Carnobacteriaceae	g__Marinilactibacillus	s__sp. 15R	1312.89	0.726589	0.582065	1.2483	0.211923	0.575844
k__Bacteria	p__Firmicutes	c__Bacilli	o__Bacillales	f__Bacillaceae	g__Bacillus	s__sp. SB49	1137.36	0.727569	0.582258	1.24956	0.211459	0.575844
k__Bacteria	p__Firmicutes	c__Clostridia	o__Clostridiales	f__Lachnospiraceae	g__Anaerobutyricum	s__Lachnospiraceae bacterium KGMB03038	47164.5	0.839388	0.670448	1.25198	0.210577	0.575844
k__Bacteria	p__Firmicutes	c__Bacilli	o__Lactobacillales	f__Streptococcaceae	g__Streptococcus	s__uberis	1167.81	0.860968	0.690166	1.24748	0.212222	0.575844
k__Bacteria	p__Firmicutes	c__Bacilli	o__Lactobacillales	f__Streptococcaceae	g__Lactococcus	s__garvieae	2203.31	1.4672	1.18323	1.24	0.214974	0.576005
k__Bacteria	p__Firmicutes	c__Clostridia	o__Clostridiales	f__Lachnospiraceae	g__Lachnoclostridium	s__	14805.9	0.770308	0.625274	1.23195	0.217966	0.582309
k__Bacteria	p__Firmicutes	c__Bacilli	o__Bacillales	f__Bacillaceae	g__Bacillus	s__kochii	1138.49	0.716696	0.582605	1.23016	0.218638	0.582395
k__Bacteria	p__Bacteroidetes	c__Bacteroidia	o__Bacteroidales	f__Bacteroidaceae	g__Bacteroides	s__vulgatus	228763	-3.08756	2.5181	-1.22615	0.220143	0.584693
k__Bacteria	p__Proteobacteria	c__Deltaproteobacteria	o__Myxococcales	f__Kofleriaceae	g__Haliangium	s__ochraceum	1219.58	-0.640261	0.523909	-1.22208	0.221676	0.585353
k__Bacteria	p__Firmicutes	c__Bacilli	o__Bacillales	f__Bacillaceae	g__Bacillus	s__litoralis	1738.17	0.692538	0.566246	1.22303	0.221317	0.585353
k__Bacteria	p__Firmicutes	c__Bacilli	o__Bacillales	f__Bacillaceae	g__Virgibacillus	s__phasianinus	1113.84	0.690508	0.568306	1.21503	0.224355	0.590715
k__Bacteria	p__Firmicutes	c__Bacilli	o__Bacillales	f__Bacillaceae	g__Bacillus	s__paralicheniformis	1407.46	0.627622	0.518645	1.21012	0.226233	0.593943
k__Bacteria	p__Proteobacteria	c__Gammaproteobacteria	o__Enterobacterales	f__Enterobacteriaceae	g__Shigella	s__dysenteriae	3124.8	-2.17251	1.79915	-1.20752	0.227232	0.593969
k__Bacteria	p__Proteobacteria	c__Gammaproteobacteria	o__Aeromonadales	f__Aeromonadaceae	g__Aeromonas	s__veronii	5347.67	-1.103	0.915343	-1.20501	0.228199	0.593969
k__Bacteria	p__Firmicutes	c__Bacilli	o__Lactobacillales	f__Streptococcaceae	g__Streptococcus	s__	2.20641e+06	4.5613	3.78462	1.20522	0.228118	0.593969
k__Bacteria	p__Firmicutes	c__Clostridia	o__Clostridiales	f__	g__	s__	242799	0.739016	0.614574	1.20248	0.229176	0.594813
k__Bacteria	p__Firmicutes	c__Bacilli	o__Bacillales	f__Bacillaceae	g__Bacillus	s__velezensis	1169.71	0.683187	0.569929	1.19872	0.230636	0.596901
k__Bacteria	p__Actinobacteria	c__Actinobacteria	o__Actinomycetales	f__Actinomycetaceae	g__Actinomyces	s__radicidentis	5240.51	0.940061	0.786279	1.19558	0.231859	0.598143
k__Bacteria	p__Firmicutes	c__Bacilli	o__Lactobacillales	f__Lactobacillaceae	g__Lactobacillus	s__sanfranciscensis	1250.4	1.74833	1.46411	1.19413	0.232429	0.598143
k__Bacteria	p__Actinobacteria	c__Coriobacteriia	o__Eggerthellales	f__Eggerthellaceae	g__Slackia	s__heliotrinireducens	12752.2	0.91787	0.770418	1.19139	0.2335	0.599206
k__Bacteria	p__Proteobacteria	c__Gammaproteobacteria	o__Xanthomonadales	f__Xanthomonadaceae	g__Lysobacter	s__enzymogenes	1147.89	-0.593023	0.499017	-1.18838	0.234682	0.60055
k__Bacteria	p__Firmicutes	c__Clostridia	o__Clostridiales	f__Oscillospiraceae	g__Oscillibacter	s__valericigenes	9738.44	-0.885488	0.746659	-1.18593	0.235648	0.601332
k__Bacteria	p__Proteobacteria	c__Gammaproteobacteria	o__Pasteurellales	f__Pasteurellaceae	g__Haemophilus	s__	6428.1	-1.70695	1.44883	-1.17816	0.238733	0.602889
k__Bacteria	p__Proteobacteria	c__Betaproteobacteria	o__Neisseriales	f__Neisseriaceae	g__Neisseria	s__	1452.09	-0.690524	0.587765	-1.17483	0.240063	0.602889
k__Bacteria	p__Proteobacteria	c__Gammaproteobacteria	o__Enterobacterales	f__Yersiniaceae	g__Serratia	s__marcescens	3014.86	-0.617547	0.526574	-1.17276	0.240891	0.602889
k__Bacteria	p__Firmicutes	c__Bacilli	o__Bacillales	f__Bacillaceae	g__Bacillus	s__coagulans	3463.89	0.576432	0.491361	1.17313	0.240742	0.602889
k__Bacteria	p__Firmicutes	c__Bacilli	o__Bacillales	f__Bacillaceae	g__Bacillus	s__amyloliquefaciens group	3291.21	0.651169	0.554949	1.17339	0.240641	0.602889
k__Bacteria	p__Firmicutes	c__Clostridia	o__Clostridiales	f__Eubacteriaceae	g__Eubacterium	s__	8708.87	0.79123	0.673131	1.17545	0.239816	0.602889
k__Bacteria	p__Firmicutes	c__Negativicutes	o__Veillonellales	f__Veillonellaceae	g__Veillonella	s__parvula	67221.7	1.80832	1.53508	1.17799	0.2388	0.602889
k__Bacteria	p__Firmicutes	c__Bacilli	o__Bacillales	f__Staphylococcaceae	g__Staphylococcus	s__simulans	1761.93	0.684323	0.585343	1.1691	0.242364	0.604915
k__Bacteria	p__Firmicutes	c__Tissierellia	o__Tissierellales	f__Peptoniphilaceae	g__Peptoniphilus	s__ivorii	1244.9	0.612047	0.527881	1.15944	0.246276	0.611329
k__Bacteria	p__Firmicutes	c__Clostridia	o__Clostridiales	f__Clostridiaceae	g__Clostridium	s__carboxidivorans	3364.74	0.637054	0.549134	1.16011	0.246006	0.611329
k__Bacteria	p__Firmicutes	c__Bacilli	o__Lactobacillales	f__Leuconostocaceae	g__Leuconostoc	s__pseudomesenteroides	1925.06	-1.60321	1.40321	-1.14253	0.253236	0.614914
k__Bacteria	p__Synergistetes	c__Synergistia	o__Synergistales	f__Synergistaceae	g__Cloacibacillus	s__porcorum	1705.92	-0.585501	0.508977	-1.15035	0.25	0.614914
k__Bacteria	p__Firmicutes	c__Bacilli	o__Bacillales	f__Staphylococcaceae	g__Staphylococcus	s__sciuri	1717.21	0.598041	0.52231	1.14499	0.252213	0.614914
k__Bacteria	p__Firmicutes	c__Bacilli	o__Bacillales	f__Staphylococcaceae	g__Staphylococcus	s__	5109.33	0.603972	0.52819	1.14347	0.252842	0.614914
k__Bacteria	p__Proteobacteria	c__Gammaproteobacteria	o__Enterobacterales	f__Erwiniaceae	g__Pantoea	s__ananatis	1275.7	0.613741	0.537813	1.14118	0.253795	0.614914
k__Bacteria	p__Firmicutes	c__Bacilli	o__Bacillales	f__Bacillaceae	g__Bacillus	s__sp. 1NLA3E	1290.78	0.629803	0.551071	1.14287	0.253092	0.614914
k__Bacteria	p__Firmicutes	c__Bacilli	o__Bacillales	f__Bacillaceae	g__Bacillus	s__mesonae	1822.58	0.658604	0.570884	1.15366	0.248641	0.614914
k__Bacteria	p__Firmicutes	c__Clostridia	o__Halanaerobiales	f__Halobacteroidaceae	g__Anoxybacter	s__fermentans	1580.52	0.660894	0.57568	1.14802	0.250959	0.614914
k__Bacteria	p__Actinobacteria	c__Actinobacteria	o__Actinomycetales	f__Actinomycetaceae	g__Schaalia	s__	1445.75	1.6553	1.44204	1.14789	0.251016	0.614914
k__Bacteria	p__Firmicutes	c__Bacilli	o__Bacillales	f__Listeriaceae	g__Listeria	s__monocytogenes	4606.9	0.611198	0.536953	1.13827	0.255007	0.616212
k__Bacteria	p__Proteobacteria	c__Deltaproteobacteria	o__Desulfovibrionales	f__Desulfovibrionaceae	g__Desulfovibrio	s__vulgaris	2055.13	-0.674843	0.597993	-1.12851	0.259103	0.617265
k__Bacteria	p__Proteobacteria	c__Betaproteobacteria	o__Burkholderiales	f__Burkholderiaceae	g__	s__	2485.1	-0.583562	0.517323	-1.12804	0.259302	0.617265
k__Bacteria	p__Proteobacteria	c__Betaproteobacteria	o__Burkholderiales	f__Burkholderiaceae	g__Cupriavidus	s__pauculus	1398.65	-0.536516	0.472607	-1.13522	0.256281	0.617265
k__Bacteria	p__Proteobacteria	c__Gammaproteobacteria	o__Vibrionales	f__Vibrionaceae	g__Vibrio	s__harveyi group	7284.06	0.557184	0.494153	1.12755	0.259509	0.617265
k__Bacteria	p__Spirochaetes	c__Spirochaetia	o__Spirochaetales	f__Spirochaetaceae	g__Treponema	s__succinifaciens	2627.47	0.762947	0.672966	1.13371	0.256917	0.617265
k__Bacteria	p__Actinobacteria	c__Actinobacteria	o__Bifidobacteriales	f__Bifidobacteriaceae	g__Gardnerella	s__vaginalis	2292.24	0.86229	0.763166	1.12988	0.258525	0.617265
k__Bacteria	p__Bacteroidetes	c__Flavobacteriia	o__Flavobacteriales	f__Flavobacteriaceae	g__Chryseobacterium	s__sp. T16E-39	1084.72	0.755655	0.671927	1.12461	0.260755	0.618614
k__Bacteria	p__Proteobacteria	c__Gammaproteobacteria	o__Enterobacterales	f__Enterobacteriaceae	g__Shigella	s__flexneri	2166.8	-2.10102	1.91232	-1.09868	0.27191	0.622537
k__Bacteria	p__Proteobacteria	c__Gammaproteobacteria	o__Pasteurellales	f__Pasteurellaceae	g__Haemophilus	s__pittmaniae	8735.08	-1.95096	1.79729	-1.0855	0.277698	0.622537
k__Bacteria	p__Proteobacteria	c__Gammaproteobacteria	o__Pasteurellales	f__Pasteurellaceae	g__Haemophilus	s__haemolyticus	12279.3	-1.84007	1.70097	-1.08178	0.279351	0.622537
k__Bacteria	p__Proteobacteria	c__Gammaproteobacteria	o__Pasteurellales	f__Pasteurellaceae	g__	s__	2904.7	-1.30905	1.19018	-1.09988	0.271386	0.622537
k__Bacteria	p__Firmicutes	c__Negativicutes	o__Selenomonadales	f__Selenomonadaceae	g__Selenomonas	s__sputigena	2422.52	-0.688562	0.635808	-1.08297	0.278821	0.622537
k__Bacteria	p__Firmicutes	c__Bacilli	o__Bacillales	f__Paenibacillaceae	g__Paenibacillus	s__mucilaginosus	2454.84	-0.477748	0.435381	-1.09731	0.272506	0.622537
k__Bacteria	p__Firmicutes	c__Bacilli	o__Bacillales	f__Paenibacillaceae	g__Paenibacillus	s__donghaensis	1903.16	0.519504	0.472881	1.09859	0.271945	0.622537
k__Bacteria	p__Proteobacteria	c__Gammaproteobacteria	o__Vibrionales	f__Vibrionaceae	g__Vibrio	s__	3904.68	0.532246	0.486467	1.09411	0.273909	0.622537
k__Bacteria	p__Proteobacteria	c__Gammaproteobacteria	o__Enterobacterales	f__Yersiniaceae	g__Yersinia	s__enterocolitica	1372.25	0.534762	0.494711	1.08096	0.279715	0.622537
k__Bacteria	p__Firmicutes	c__Clostridia	o__Clostridiales	f__Hungateiclostridiaceae	g__Hungateiclostridium	s__saccincola	2212.98	0.550588	0.511552	1.07631	0.281789	0.622537
k__Bacteria	p__Firmicutes	c__Bacilli	o__Bacillales	f__Bacillaceae	g__Aeribacillus	s__pallidus	1128.19	0.560938	0.50593	1.10873	0.267548	0.622537
k__Bacteria	p__Firmicutes	c__Bacilli	o__Bacillales	f__Bacillaceae	g__Bacillus	s__thuringiensis	5099.47	0.56523	0.526379	1.07381	0.282909	0.622537
k__Bacteria	p__Ignavibacteriae	c__Ignavibacteria	o__Ignavibacteriales	f__Ignavibacteriaceae	g__Ignavibacterium	s__album	1126.92	0.605897	0.563476	1.07528	0.282247	0.622537
k__Bacteria	p__Fibrobacteres	c__Fibrobacteria	o__Fibrobacterales	f__Fibrobacteraceae	g__Fibrobacter	s__succinogenes	1201.23	0.614839	0.565753	1.08676	0.277142	0.622537
k__Bacteria	p__Fusobacteria	c__Fusobacteriia	o__Fusobacteriales	f__Leptotrichiaceae	g__Leptotrichia	s__goodfellowii	1362.63	0.651812	0.585216	1.1138	0.265366	0.622537
k__Bacteria	p__Firmicutes	c__Clostridia	o__Clostridiales	f__Clostridiaceae	g__Hungatella	s__hathewayi	21777.6	0.659933	0.597593	1.10432	0.269455	0.622537
k__Bacteria	p__Bacteroidetes	c__Flavobacteriia	o__Flavobacteriales	f__Flavobacteriaceae	g__Chryseobacterium	s__gleum	1721.37	0.67106	0.607055	1.10544	0.268971	0.622537
k__Bacteria	p__Firmicutes	c__Clostridia	o__Clostridiales	f__Lachnospiraceae	g__Cellulosilyticum	s__sp. WCF-2	2143.83	0.677635	0.61023	1.11046	0.266801	0.622537
k__Bacteria	p__Firmicutes	c__Bacilli	o__Bacillales	f__Staphylococcaceae	g__Staphylococcus	s__hominis	1624.72	0.680358	0.620855	1.09584	0.273148	0.622537
k__Bacteria	p__Firmicutes	c__Clostridia	o__Clostridiales	f__Lachnospiraceae	g__Cellulosilyticum	s__lentocellum	1548.63	0.701287	0.646699	1.08441	0.278183	0.622537
k__Bacteria	p__Firmicutes	c__Clostridia	o__Clostridiales	f__Lachnospiraceae	g__Butyrivibrio	s__	1177.33	0.759658	0.684374	1.11	0.266997	0.622537
k__Bacteria	p__Firmicutes	c__Clostridia	o__Clostridiales	f__Lachnospiraceae	g__Anaerostipes	s__rhamnosivorans	21259.6	0.817378	0.746825	1.09447	0.273748	0.622537
k__Bacteria	p__Firmicutes	c__Clostridia	o__Clostridiales	f__Eubacteriaceae	g__Eubacterium	s__maltosivorans	10287.8	0.845868	0.779104	1.08569	0.277614	0.622537
k__Bacteria	p__Firmicutes	c__Bacilli	o__Lactobacillales	f__Streptococcaceae	g__Lactococcus	s__piscium	1385.97	0.875177	0.797583	1.09729	0.272517	0.622537
k__Bacteria	p__Firmicutes	c__Negativicutes	o__Acidaminococcales	f__Acidaminococcaceae	g__Acidaminococcus	s__fermentans	4432.91	0.977202	0.885365	1.10373	0.269711	0.622537
k__Bacteria	p__Firmicutes	c__Negativicutes	o__Veillonellales	f__Veillonellaceae	g__Megasphaera	s__elsdenii	8633.15	1.3238	1.22587	1.07989	0.280192	0.622537
k__Bacteria	p__Actinobacteria	c__Coriobacteriia	o__Eggerthellales	f__Eggerthellaceae	g__Eggerthella	s__	3059.61	1.4412	1.33138	1.08249	0.279034	0.622537
k__Bacteria	p__Firmicutes	c__Bacilli	o__Lactobacillales	f__Streptococcaceae	g__Streptococcus	s__sp. NPS 308	3607.67	1.60689	1.45369	1.10538	0.268994	0.622537
k__Bacteria	p__Firmicutes	c__Bacilli	o__Lactobacillales	f__Enterococcaceae	g__Enterococcus	s__faecium	166769	1.66332	1.54246	1.07836	0.280873	0.622537
k__Bacteria	p__Firmicutes	c__Bacilli	o__Lactobacillales	f__Streptococcaceae	g__Streptococcus	s__sp. LPB0220	784364	1.96331	1.79769	1.09213	0.274778	0.622537
k__Bacteria	p__Proteobacteria	c__Gammaproteobacteria	o__Enterobacterales	f__Enterobacteriaceae	g__Escherichia	s__	14184.3	-1.9167	1.79197	-1.06961	0.284796	0.625178
k__Bacteria	p__Proteobacteria	c__Gammaproteobacteria	o__Enterobacterales	f__Enterobacteriaceae	g__Enterobacter	s__ludwigii	6653.39	-1.8179	1.70871	-1.06391	0.287371	0.628363
k__Bacteria	p__Firmicutes	c__Bacilli	o__Bacillales	f__Paenibacillaceae	g__Paenibacillus	s__durus	2157.14	0.447975	0.421289	1.06334	0.287626	0.628363
k__Bacteria	p__Firmicutes	c__Clostridia	o__Clostridiales	f__Clostridiaceae	g__Clostridium	s__pasteurianum	6182.44	0.534647	0.503948	1.06092	0.288727	0.62926
k__Bacteria	p__Actinobacteria	c__Actinobacteria	o__Streptosporangiales	f__Streptosporangiaceae	g__Nonomuraea	s__sp. ATCC 55076	1635.63	-0.569668	0.538944	-1.05701	0.290508	0.63163
k__Bacteria	p__Proteobacteria	c__Alphaproteobacteria	o__Rhizobiales	f__	g__	s__	3583.95	-0.475393	0.450787	-1.05458	0.291616	0.63253
k__Bacteria	p__Proteobacteria	c__Betaproteobacteria	o__Neisseriales	f__Neisseriaceae	g__Neisseria	s__elongata	1109.84	-0.71623	0.68147	-1.05101	0.293255	0.63307
k__Bacteria	p__Proteobacteria	c__Betaproteobacteria	o__Burkholderiales	f__Burkholderiaceae	g__Polynucleobacter	s__necessarius	1118.96	0.512007	0.486737	1.05192	0.292838	0.63307
k__Bacteria	p__Firmicutes	c__Bacilli	o__Bacillales	f__Bacillaceae	g__Bacillus	s__cohnii	1248.41	0.574426	0.547797	1.04861	0.294357	0.633947
k__Bacteria	p__Proteobacteria	c__Betaproteobacteria	o__Burkholderiales	f__Burkholderiaceae	g__Burkholderia	s__gladioli	1991.92	-0.514709	0.492792	-1.04447	0.296266	0.635157
k__Bacteria	p__Actinobacteria	c__Actinobacteria	o__Actinomycetales	f__Actinomycetaceae	g__Actinomyces	s__pacaensis	20063.5	1.72596	1.65263	1.04437	0.296314	0.635157
k__Bacteria	p__Firmicutes	c__Bacilli	o__Bacillales	f__Staphylococcaceae	g__Salinicoccus	s__halodurans	1180.27	0.603375	0.579827	1.04061	0.298056	0.635899
k__Bacteria	p__Firmicutes	c__Bacilli	o__Bacillales	f__Planococcaceae	g__Solibacillus	s__sp. R5-41	1348.81	0.764296	0.733561	1.0419	0.297459	0.635899
k__Bacteria	p__Firmicutes	c__Negativicutes	o__Selenomonadales	f__Selenomonadaceae	g__Selenomonas	s__sp. oral taxon 478	1270.28	-0.591328	0.569612	-1.03812	0.299212	0.636875
k__Bacteria	p__Bacteroidetes	c__Bacteroidia	o__Bacteroidales	f__Bacteroidaceae	g__Bacteroides	s__dorei	45755.5	-2.64569	2.56912	-1.0298	0.303102	0.637534
k__Bacteria	p__Proteobacteria	c__Deltaproteobacteria	o__Desulfovibrionales	f__Desulfovibrionaceae	g__Pseudodesulfovibrio	s__indicus	1099.05	-0.578014	0.562004	-1.02849	0.303721	0.637534
k__Bacteria	p__Proteobacteria	c__Alphaproteobacteria	o__Rhizobiales	f__Rhizobiaceae	g__Sinorhizobium	s__meliloti	1522.71	-0.403545	0.390874	-1.03242	0.301877	0.637534
k__Bacteria	p__Firmicutes	c__Bacilli	o__Bacillales	f__Bacillaceae	g__Bacillus	s__subtilis group	15492.4	0.524749	0.509469	1.02999	0.303014	0.637534
k__Bacteria	p__Firmicutes	c__Bacilli	o__Bacillales	f__Paenibacillaceae	g__Paenibacillus	s__sp. Cedars	1190.77	0.553655	0.537326	1.03039	0.302827	0.637534
k__Bacteria	p__Actinobacteria	c__Coriobacteriia	o__Eggerthellales	f__Eggerthellaceae	g__Eggerthella	s__sp. YY7918	16624.3	0.873853	0.847397	1.03122	0.302438	0.637534
k__Bacteria	p__Proteobacteria	c__Gammaproteobacteria	o__Enterobacterales	f__Enterobacteriaceae	g__Leclercia	s__adecarboxylata	1248.04	-0.499325	0.48624	-1.02691	0.304463	0.637622
k__Bacteria	p__Firmicutes	c__Bacilli	o__Lactobacillales	f__Enterococcaceae	g__Enterococcus	s__wangshanyuanii	1887.3	0.678896	0.662583	1.02462	0.305543	0.638416
k__Bacteria	p__Firmicutes	c__Clostridia	o__Clostridiales	f__Clostridiales Family XIII. Incertae Sedis	g__Aminipila	s__sp. JN-18	5549.83	-0.631797	0.617672	-1.02287	0.30637	0.638681
k__Bacteria	p__Bacteroidetes	c__Flavobacteriia	o__Flavobacteriales	f__Flavobacteriaceae	g__Chryseobacterium	s__indologenes	3430.7	0.617246	0.606786	1.01724	0.30904	0.640565
k__Bacteria	p__Firmicutes	c__Bacilli	o__Lactobacillales	f__Streptococcaceae	g__Lactococcus	s__lactis	115979	1.44602	1.42253	1.01652	0.309384	0.640565
k__Bacteria	p__Proteobacteria	c__Gammaproteobacteria	o__Enterobacterales	f__Enterobacteriaceae	g__Klebsiella	s__pneumoniae	91701.9	2.34571	2.30109	1.01939	0.308017	0.640565
k__Bacteria	p__Actinobacteria	c__Actinobacteria	o__Micromonosporales	f__Micromonosporaceae	g__Actinoplanes	s__sp. N902-109	1141.25	-0.510981	0.504773	-1.0123	0.311395	0.642281
k__Bacteria	p__Proteobacteria	c__Betaproteobacteria	o__Burkholderiales	f__Burkholderiaceae	g__Burkholderia	s__cenocepacia	1459.93	-0.494852	0.48936	-1.01122	0.31191	0.642281
k__Bacteria	p__Firmicutes	c__Bacilli	o__Bacillales	f__Bacillaceae	g__Bacillus	s__mycoides	2502.48	0.580671	0.574722	1.01035	0.312327	0.642281
k__Bacteria	p__Fusobacteria	c__Fusobacteriia	o__Fusobacteriales	f__Fusobacteriaceae	g__Fusobacterium	s__mortiferum	1634.38	0.58747	0.583117	1.00746	0.313712	0.643674
k__Bacteria	p__Firmicutes	c__Clostridia	o__Clostridiales	f__Lachnospiraceae	g__Cellulosilyticum	s__	4028.24	0.544112	0.542247	1.00344	0.315649	0.644936
k__Bacteria	p__Firmicutes	c__Bacilli	o__Bacillales	f__Planococcaceae	g__Ureibacillus	s__thermosphaericus	1233.65	0.557607	0.557431	1.00031	0.317158	0.644936
k__Bacteria	p__Firmicutes	c__Clostridia	o__Clostridiales	f__Hungateiclostridiaceae	g__Ruminiclostridium	s__cellulolyticum	2895.36	0.599769	0.599062	1.00118	0.316739	0.644936
k__Bacteria	p__Proteobacteria	c__Gammaproteobacteria	o__Pasteurellales	f__Pasteurellaceae	g__Pasteurella	s__multocida	2525.83	0.633402	0.632521	1.00139	0.316638	0.644936
k__Bacteria	p__Firmicutes	c__Bacilli	o__Lactobacillales	f__Streptococcaceae	g__Streptococcus	s__sp. FDAARGOS_522	1586.06	2.34557	2.35512	0.995946	0.319277	0.647797
k__Bacteria	p__Actinobacteria	c__Actinobacteria	o__Pseudonocardiales	f__Pseudonocardiaceae	g__Saccharothrix	s__syringae	1330.6	-0.559229	0.562756	-0.993733	0.320353	0.648389
k__Bacteria	p__Proteobacteria	c__Alphaproteobacteria	o__Rickettsiales	f__Rickettsiaceae	g__Rickettsia	s__spotted fever group	1496.77	-0.539542	0.543662	-0.992422	0.320992	0.648389
k__Bacteria	p__Actinobacteria	c__Actinobacteria	o__Corynebacteriales	f__Nocardiaceae	g__Nocardia	s__seriolae	1111.63	-0.495885	0.502817	-0.986212	0.324029	0.648774
k__Bacteria	p__Proteobacteria	c__Gammaproteobacteria	o__Pseudomonadales	f__Pseudomonadaceae	g__Pseudomonas	s__syringae group	5287.07	0.372483	0.376124	0.990319	0.322018	0.648774
k__Bacteria	p__Firmicutes	c__Bacilli	o__Lactobacillales	f__Leuconostocaceae	g__Leuconostoc	s__mesenteroides	2093.47	0.747501	0.757955	0.986209	0.324031	0.648774
k__Bacteria	p__Firmicutes	c__Bacilli	o__Lactobacillales	f__Streptococcaceae	g__Streptococcus	s__parasanguinis	906859	1.75654	1.78059	0.986491	0.323892	0.648774
k__Bacteria	p__Firmicutes	c__Bacilli	o__Bacillales	f__Bacillaceae	g__Bacillus	s__sp. DSL-17	1671.65	0.525251	0.5354	0.981045	0.32657	0.651313
k__Bacteria	p__Firmicutes	c__Clostridia	o__Clostridiales	f__Peptococcaceae	g__Desulfosporosinus	s__acidiphilus	1165.12	0.566092	0.577219	0.980724	0.326729	0.651313
k__Bacteria	p__Firmicutes	c__Bacilli	o__Bacillales	f__Paenibacillaceae	g__Paenibacillus	s__guangzhouensis	1295.97	0.54083	0.552462	0.978944	0.327608	0.651639
k__Bacteria	p__Proteobacteria	c__Gammaproteobacteria	o__Pseudomonadales	f__Moraxellaceae	g__Acinetobacter	s__baumannii	1861.56	0.492408	0.504679	0.975684	0.329221	0.653421
k__Bacteria	p__Firmicutes	c__Bacilli	o__Lactobacillales	f__Streptococcaceae	g__Streptococcus	s__pseudopneumoniae	4919.77	1.67754	1.72363	0.973258	0.330425	0.654385
k__Bacteria	p__Firmicutes	c__Clostridia	o__Clostridiales	f__Clostridiales Family XVI. Incertae Sedis	g__Carboxydocella	s__thermautotrophica	1211.06	0.471199	0.488539	0.964505	0.334793	0.660165
k__Bacteria	p__Actinobacteria	c__Actinobacteria	o__Actinomycetales	f__Actinomycetaceae	g__Actinomyces	s__sp. 299	1192.42	0.574044	0.594536	0.965532	0.334278	0.660165
k__Bacteria	p__Firmicutes	c__Bacilli	o__Bacillales	f__Bacillaceae	g__Bacillus	s__sp. NSP9.1	1118.83	0.476065	0.497064	0.957754	0.338187	0.665417
k__Bacteria	p__Firmicutes	c__Clostridia	o__Clostridiales	f__Ruminococcaceae	g__Ruminococcus	s__bicirculans	73067.8	-1.27382	1.33456	-0.954487	0.339837	0.667224
k__Bacteria	p__Proteobacteria	c__Betaproteobacteria	o__Burkholderiales	f__Burkholderiaceae	g__Cupriavidus	s__	1135.28	-0.500513	0.526249	-0.951096	0.341556	0.66772
k__Bacteria	p__Proteobacteria	c__Gammaproteobacteria	o__Thiotrichales	f__Francisellaceae	g__Francisella	s__tularensis	1148.84	0.51243	0.538624	0.951369	0.341417	0.66772
k__Bacteria	p__Proteobacteria	c__Gammaproteobacteria	o__Enterobacterales	f__Enterobacteriaceae	g__Shigella	s__sonnei	1131.71	-1.91725	2.02266	-0.947886	0.343188	0.668042
k__Bacteria	p__Firmicutes	c__Bacilli	o__Bacillales	f__Paenibacillaceae	g__Paenibacillus	s__sp. BIHB4019	1454.22	0.460842	0.485961	0.948311	0.342971	0.668042
k__Bacteria	p__Firmicutes	c__Bacilli	o__Lactobacillales	f__Lactobacillaceae	g__Lactobacillus	s__delbrueckii	29384.1	1.64486	1.74098	0.944787	0.344768	0.669687
k__Bacteria	p__Proteobacteria	c__Betaproteobacteria	o__Burkholderiales	f__Burkholderiaceae	g__Burkholderia	s__pseudomallei group	4425.46	-0.440519	0.467586	-0.942113	0.346135	0.670912
k__Bacteria	p__Proteobacteria	c__Gammaproteobacteria	o__Pasteurellales	f__Pasteurellaceae	g__Haemophilus	s__influenzae	9675.36	-1.31444	1.41189	-0.930977	0.351865	0.674841
k__Bacteria	p__Proteobacteria	c__Deltaproteobacteria	o__Myxococcales	f__Polyangiaceae	g__Sorangium	s__cellulosum	4861.02	-0.476404	0.511234	-0.931871	0.351403	0.674841
k__Bacteria	p__Firmicutes	c__Bacilli	o__Bacillales	f__Listeriaceae	g__Brochothrix	s__thermosphacta	2054.21	0.605991	0.650699	0.931292	0.351702	0.674841
k__Bacteria	p__Firmicutes	c__Clostridia	o__Clostridiales	f__Lachnospiraceae	g__Lachnoclostridium	s__[Clostridium] bolteae	39967.6	0.67097	0.720147	0.931713	0.351485	0.674841
k__Bacteria	p__Firmicutes	c__Bacilli	o__Lactobacillales	f__Streptococcaceae	g__Streptococcus	s__cristatus	18421.9	1.30383	1.39682	0.93343	0.350598	0.674841
k__Bacteria	p__Proteobacteria	c__Gammaproteobacteria	o__Enterobacterales	f__Enterobacteriaceae	g__	s__	388779	-1.71376	1.85888	-0.921932	0.356564	0.679474
k__Bacteria	p__Proteobacteria	c__Gammaproteobacteria	o__Enterobacterales	f__	g__	s__	14450.6	-0.672726	0.734637	-0.915727	0.35981	0.679474
k__Bacteria	p__Firmicutes	c__Clostridia	o__Clostridiales	f__Oscillospiraceae	g__Dysosmobacter	s__welbionis	49630.9	-0.651624	0.713439	-0.913356	0.361055	0.679474
k__Bacteria	p__Proteobacteria	c__Betaproteobacteria	o__Burkholderiales	f__Burkholderiaceae	g__Burkholderia	s__	3236.22	-0.533454	0.581976	-0.916624	0.35934	0.679474
k__Bacteria	p__Actinobacteria	c__Actinobacteria	o__Micrococcales	f__Promicromonosporaceae	g__Cellulosimicrobium	s__cellulans	1101.59	-0.522978	0.574298	-0.910639	0.362486	0.679474
k__Bacteria	p__Firmicutes	c__Clostridia	o__Clostridiales	f__Clostridiaceae	g__Clostridium	s__aceticum	1897.41	0.449552	0.486834	0.923419	0.355789	0.679474
k__Bacteria	p__Firmicutes	c__Bacilli	o__Bacillales	f__Bacillaceae	g__Parageobacillus	s__thermoglucosidasius	1502.83	0.462348	0.503557	0.918164	0.358533	0.679474
k__Bacteria	p__Firmicutes	c__Clostridia	o__Clostridiales	f__Peptococcaceae	g__Desulfallas	s__gibsoniae	1573.59	0.484257	0.531251	0.911542	0.36201	0.679474
k__Bacteria	p__Firmicutes	c__Bacilli	o__Bacillales	f__Bacillaceae	g__Bacillus	s__atrophaeus	1864.8	0.494169	0.537283	0.919755	0.357701	0.679474
k__Bacteria	p__Firmicutes	c__Bacilli	o__Bacillales	f__Bacillaceae	g__Bacillus	s__marisflavi	2111.19	0.503638	0.551618	0.913019	0.361233	0.679474
k__Bacteria	p__Actinobacteria	c__Coriobacteriia	o__Eggerthellales	f__Eggerthellaceae	g__Phoenicibacter	s__congonensis	4478.64	0.708872	0.774202	0.915617	0.359868	0.679474
k__Bacteria	p__Proteobacteria	c__Epsilonproteobacteria	o__Campylobacterales	f__Campylobacteraceae	g__Campylobacter	s__concisus	5839.1	-1.19726	1.34983	-0.886971	0.375094	0.682002
k__Bacteria	p__Proteobacteria	c__Gammaproteobacteria	o__Enterobacterales	f__Enterobacteriaceae	g__Klebsiella	s__oxytoca	5977.74	-1.11203	1.26294	-0.880505	0.378586	0.682002
k__Bacteria	p__Proteobacteria	c__Gammaproteobacteria	o__Pasteurellales	f__Pasteurellaceae	g__Aggregatibacter	s__actinomycetemcomitans	1621.05	-0.771479	0.869265	-0.887507	0.374806	0.682002
k__Bacteria	p__Proteobacteria	c__Betaproteobacteria	o__Burkholderiales	f__Burkholderiaceae	g__Burkholderia	s__multivorans	1541.16	-0.475219	0.528528	-0.899136	0.36858	0.682002
k__Bacteria	p__Proteobacteria	c__Deltaproteobacteria	o__Myxococcales	f__Myxococcaceae	g__Myxococcus	s__xanthus	1214.78	-0.460585	0.512746	-0.898272	0.36904	0.682002
k__Bacteria	p__Proteobacteria	c__Betaproteobacteria	o__Burkholderiales	f__Burkholderiaceae	g__Cupriavidus	s__necator	1589.38	-0.447416	0.506464	-0.88341	0.377015	0.682002
k__Bacteria	p__Proteobacteria	c__Alphaproteobacteria	o__Rhodospirillales	f__Rhodospirillaceae	g__Azospirillum	s__	1569.55	-0.443385	0.496528	-0.892971	0.371872	0.682002
k__Bacteria	p__Actinobacteria	c__Actinobacteria	o__Streptomycetales	f__Streptomycetaceae	g__Streptomyces	s__griseus group	1729.69	-0.441282	0.488321	-0.903671	0.36617	0.682002
k__Bacteria	p__Firmicutes	c__Bacilli	o__Bacillales	f__Paenibacillaceae	g__Paenibacillus	s__stellifer	1685.53	0.408333	0.463582	0.880823	0.378414	0.682002
k__Bacteria	p__Firmicutes	c__Bacilli	o__Bacillales	f__Paenibacillaceae	g__Paenibacillus	s__sp. IHB B 3084	1262.66	0.426328	0.474791	0.897929	0.369223	0.682002
k__Bacteria	p__Firmicutes	c__Negativicutes	o__Selenomonadales	f__Selenomonadaceae	g__Megamonas	s__hypermegale	2382.97	0.44548	0.502916	0.885794	0.375729	0.682002
k__Bacteria	p__Firmicutes	c__Negativicutes	o__Selenomonadales	f__Sporomusaceae	g__Pelosinus	s__fermentans	1855.61	0.458585	0.517276	0.886539	0.375327	0.682002
k__Bacteria	p__Firmicutes	c__Bacilli	o__Bacillales	f__Bacillaceae	g__Bacillus	s__asahii	1409.66	0.481569	0.547557	0.879486	0.379138	0.682002
k__Bacteria	p__Firmicutes	c__Bacilli	o__Bacillales	f__Bacillaceae	g__Bacillus	s__lentus	1141.22	0.497258	0.556646	0.893311	0.371691	0.682002
k__Bacteria	p__Firmicutes	c__Clostridia	o__Clostridiales	f__Peptococcaceae	g__Desulfofarcimen	s__acetoxidans	1255.12	0.506509	0.569919	0.888738	0.374144	0.682002
k__Bacteria	p__Firmicutes	c__Bacilli	o__Bacillales	f__Staphylococcaceae	g__Staphylococcus	s__aureus	4915.51	0.529943	0.590759	0.897055	0.36969	0.682002
k__Bacteria	p__Firmicutes	c__Clostridia	o__Clostridiales	f__Eubacteriaceae	g__Eubacterium	s__limosum	20345.6	0.580087	0.661074	0.877492	0.380219	0.682002
k__Bacteria	p__Actinobacteria	c__Coriobacteriia	o__Coriobacteriales	f__Coriobacteriaceae	g__Coriobacterium	s__Coriobacteriaceae bacterium 68-1-3	9916.03	0.744133	0.848173	0.877337	0.380304	0.682002
k__Bacteria	p__Firmicutes	c__Bacilli	o__Lactobacillales	f__Streptococcaceae	g__Streptococcus	s__sanguinis	25324.8	0.809184	0.9212	0.878402	0.379726	0.682002
k__Bacteria	p__Firmicutes	c__Bacilli	o__Lactobacillales	f__Streptococcaceae	g__Streptococcus	s__suis	39251.1	0.819519	0.908323	0.902233	0.366933	0.682002
k__Bacteria	p__Firmicutes	c__Bacilli	o__Lactobacillales	f__Lactobacillaceae	g__Lactobacillus	s__agilis	1289.18	1.29608	1.45131	0.893043	0.371834	0.682002
k__Bacteria	p__Firmicutes	c__Bacilli	o__Lactobacillales	f__Enterococcaceae	g__Enterococcus	s__avium	92367	1.35404	1.50572	0.899264	0.368512	0.682002
k__Bacteria	p__Bacteroidetes	c__Bacteroidia	o__Bacteroidales	f__Prevotellaceae	g__Prevotella	s__ruminicola	1383.12	-0.50571	0.579031	-0.873373	0.38246	0.684521
k__Bacteria	p__Proteobacteria	c__Gammaproteobacteria	o__Pasteurellales	f__Pasteurellaceae	g__Aggregatibacter	s__segnis	1566.64	-1.31263	1.51589	-0.865912	0.386539	0.684962
k__Bacteria	p__Proteobacteria	c__Betaproteobacteria	o__Neisseriales	f__Neisseriaceae	g__Neisseria	s__subflava	2987.42	-1.26076	1.46462	-0.860808	0.389344	0.684962
k__Bacteria	p__Bacteroidetes	c__Bacteroidia	o__Bacteroidales	f__Prevotellaceae	g__Prevotella	s__melaninogenica	2010.03	-0.701222	0.809394	-0.866354	0.386296	0.684962
k__Bacteria	p__Proteobacteria	c__Alphaproteobacteria	o__Rhodobacterales	f__Rhodobacteraceae	g__Rhodobacter	s__sphaeroides	1384.1	-0.447043	0.519325	-0.860815	0.38934	0.684962
k__Bacteria	p__Proteobacteria	c__Alphaproteobacteria	o__Rhizobiales	f__Bradyrhizobiaceae	g__Rhodopseudomonas	s__palustris	3173.24	-0.427207	0.492476	-0.867468	0.385686	0.684962
k__Bacteria	p__Proteobacteria	c__Betaproteobacteria	o__Burkholderiales	f__Burkholderiaceae	g__Paraburkholderia	s__caribensis	1093.06	-0.399162	0.463833	-0.860572	0.389474	0.684962
k__Bacteria	p__Firmicutes	c__Bacilli	o__Bacillales	f__Staphylococcaceae	g__Staphylococcus	s__haemolyticus	1369.73	0.426282	0.493624	0.863576	0.387821	0.684962
k__Bacteria	p__Firmicutes	c__Clostridia	o__Clostridiales	f__Clostridiaceae	g__Caloranaerobacter	s__azorensis	1866.72	0.427172	0.495879	0.861445	0.388993	0.684962
k__Bacteria	p__Firmicutes	c__Bacilli	o__Lactobacillales	f__Streptococcaceae	g__Streptococcus	s__sp. oral taxon 431	25042.9	1.36874	1.58302	0.86464	0.387236	0.684962
k__Bacteria	p__Firmicutes	c__Bacilli	o__Bacillales	f__Planococcaceae	g__Jeotgalibacillus	s__malaysiensis	1530.14	0.51866	0.604694	0.857722	0.391046	0.686402
k__Bacteria	p__Proteobacteria	c__Alphaproteobacteria	o__Rhodospirillales	f__Rhodospirillaceae	g__Azospirillum	s__brasilense	2415.17	-0.465134	0.545064	-0.853357	0.393461	0.687991
k__Bacteria	p__Firmicutes	c__Bacilli	o__Bacillales	f__Bacillaceae	g__Bacillus	s__cereus group	27081	0.429618	0.503336	0.853541	0.39336	0.687991
k__Bacteria	p__Firmicutes	c__Clostridia	o__Clostridiales	f__Ruminococcaceae	g__Faecalibacterium	s__prausnitzii	1.11294e+06	0.633501	0.744562	0.850838	0.394859	0.689113
k__Bacteria	p__Fusobacteria	c__Fusobacteriia	o__Fusobacteriales	f__Fusobacteriaceae	g__Fusobacterium	s__	5026.6	0.452035	0.533173	0.847821	0.396538	0.690718
k__Bacteria	p__Bacteroidetes	c__Bacteroidia	o__Bacteroidales	f__Porphyromonadaceae	g__Porphyromonas	s__gingivalis	1091.24	-0.366694	0.433567	-0.845761	0.397686	0.691397
k__Bacteria	p__Actinobacteria	c__Actinobacteria	o__Streptomycetales	f__Streptomycetaceae	g__Streptomyces	s__venezuelae	4281.21	-0.427009	0.506098	-0.843727	0.398822	0.692051
k__Bacteria	p__Firmicutes	c__Bacilli	o__Bacillales	f__Paenibacillaceae	g__Paenibacillus	s__larvae	2643.24	0.491466	0.584005	0.841543	0.400044	0.692851
k__Bacteria	p__Actinobacteria	c__Actinobacteria	o__Bifidobacteriales	f__Bifidobacteriaceae	g__Bifidobacterium	s__choerinum	1084.69	0.429496	0.511318	0.839979	0.40092	0.693052
k__Bacteria	p__Proteobacteria	c__Gammaproteobacteria	o__Enterobacterales	f__Enterobacteriaceae	g__Shigella	s__boydii	3077.91	-1.64084	1.96851	-0.833543	0.404539	0.697318
k__Bacteria	p__Actinobacteria	c__Coriobacteriia	o__Eggerthellales	f__Eggerthellaceae	g__	s__	13634.5	0.693394	0.832537	0.832868	0.404919	0.697318
k__Bacteria	p__Actinobacteria	c__Actinobacteria	o__Catenulisporales	f__Catenulisporaceae	g__Catenulispora	s__acidiphila	1149.15	-0.448354	0.543698	-0.824638	0.409577	0.703003
k__Bacteria	p__Actinobacteria	c__Actinobacteria	o__Streptomycetales	f__Streptomycetaceae	g__Streptomyces	s__lydicus	1688.83	-0.442475	0.537213	-0.82365	0.410139	0.703003
k__Bacteria	p__Firmicutes	c__Bacilli	o__Bacillales	f__Bacillaceae	g__Bacillus	s__sp. S3	1156.57	0.40006	0.48693	0.821596	0.411307	0.703003
k__Bacteria	p__Proteobacteria	c__Deltaproteobacteria	o__Desulfovibrionales	f__Desulfovibrionaceae	g__Desulfovibrio	s__fairfieldensis	3078.59	1.06045	1.2905	0.821735	0.411228	0.703003
k__Bacteria	p__Firmicutes	c__Bacilli	o__Bacillales	f__Paenibacillaceae	g__Paenibacillus	s__cellulositrophicus	1525.88	0.362519	0.445647	0.813467	0.41595	0.709608
k__Bacteria	p__Proteobacteria	c__Gammaproteobacteria	o__Pasteurellales	f__Pasteurellaceae	g__Haemophilus	s__sp. oral taxon 036	2928.27	-1.32639	1.64112	-0.808222	0.418963	0.711173
k__Bacteria	p__Firmicutes	c__Bacilli	o__Bacillales	f__Bacillaceae	g__Fictibacillus	s__phosphorivorans	1109.49	0.423077	0.524584	0.8065	0.419955	0.711173
k__Bacteria	p__Firmicutes	c__Bacilli	o__Bacillales	f__Bacillaceae	g__Bacillus	s__infantis	1524.8	0.460517	0.571051	0.806438	0.41999	0.711173
k__Bacteria	p__Actinobacteria	c__Actinobacteria	o__Actinomycetales	f__Actinomycetaceae	g__Schaalia	s__meyeri	13258.5	1.04857	1.29816	0.807734	0.419244	0.711173
k__Bacteria	p__Proteobacteria	c__Gammaproteobacteria	o__Enterobacterales	f__Enterobacteriaceae	g__Citrobacter	s__freundii complex	7910.79	-0.628959	0.785377	-0.800836	0.423226	0.712679
k__Bacteria	p__Firmicutes	c__Clostridia	o__Thermoanaerobacterales	f__Thermoanaerobacteraceae	g__Thermoanaerobacter	s__	2991.1	0.390768	0.487778	0.801118	0.423063	0.712679
k__Bacteria	p__Bacteroidetes	c__Cytophagia	o__Cytophagales	f__Flammeovirgaceae	g__Flammeovirga	s__sp. MY04	1231.71	0.442706	0.55107	0.803356	0.421769	0.712679
k__Bacteria	p__Proteobacteria	c__Gammaproteobacteria	o__Enterobacterales	f__Enterobacteriaceae	g__Escherichia	s__coli	890957	-3.18912	4.04458	-0.788493	0.430409	0.716821
k__Bacteria	p__Proteobacteria	c__Deltaproteobacteria	o__Myxococcales	f__Myxococcaceae	g__Corallococcus	s__coralloides	1551.55	-0.466205	0.588224	-0.792563	0.428032	0.716821
k__Bacteria	p__Firmicutes	c__Bacilli	o__Bacillales	f__Paenibacillaceae	g__Paenibacillus	s__sp. 14171R-81	1347.67	0.389583	0.491572	0.792525	0.428055	0.716821
k__Bacteria	p__Firmicutes	c__Bacilli	o__Bacillales	f__Bacillaceae	g__Virgibacillus	s__halodenitrificans	1663.24	0.414238	0.524915	0.789152	0.430023	0.716821
k__Bacteria	p__Firmicutes	c__Bacilli	o__Bacillales	f__Bacillaceae	g__Bacillus	s__safensis	1821.6	0.421509	0.535487	0.78715	0.431194	0.716821
k__Bacteria	p__Firmicutes	c__Clostridia	o__Clostridiales	f__Christensenellaceae	g__Massilistercora	s__timonensis	119425	0.722389	0.913878	0.790465	0.429256	0.716821
k__Bacteria	p__Firmicutes	c__Erysipelotrichia	o__Erysipelotrichales	f__Erysipelotrichaceae	g__Absiella	s__	12384.4	1.01922	1.28872	0.790881	0.429013	0.716821
k__Bacteria	p__Firmicutes	c__Clostridia	o__Clostridiales	f__Peptococcaceae	g__Desulfosporosinus	s__meridiei	1221.91	0.437197	0.55764	0.784013	0.433032	0.717259
k__Bacteria	p__Firmicutes	c__Clostridia	o__Clostridiales	f__Ruminococcaceae	g__Ruminococcus	s__albus	8579.61	0.454422	0.578735	0.785199	0.432337	0.717259
k__Bacteria	p__Firmicutes	c__Clostridia	o__Clostridiales	f__Peptococcaceae	g__Syntrophobotulus	s__Peptococcaceae bacterium DCMF	1497.46	0.397848	0.508726	0.782047	0.434187	0.717866
k__Bacteria	p__Proteobacteria	c__Alphaproteobacteria	o__Rhizobiales	f__Rhizobiaceae	g__Rhizobium	s__leguminosarum	3800.03	-0.334605	0.431058	-0.776241	0.437607	0.720904
k__Bacteria	p__Actinobacteria	c__Actinobacteria	o__Corynebacteriales	f__Corynebacteriaceae	g__Corynebacterium	s__	3241.79	0.294286	0.378669	0.777159	0.437065	0.720904
k__Bacteria	p__Firmicutes	c__Bacilli	o__Bacillales	f__Bacillaceae	g__Bacillus	s__cereus	4608.17	0.410567	0.53302	0.770265	0.441142	0.725417
k__Bacteria	p__Actinobacteria	c__Actinobacteria	o__Streptomycetales	f__Streptomycetaceae	g__Streptomyces	s__albus	1507.11	-0.386011	0.504721	-0.764801	0.44439	0.72944
k__Bacteria	p__Proteobacteria	c__Deltaproteobacteria	o__Myxococcales	f__Archangiaceae	g__Archangium	s__gephyra	1280.53	-0.41452	0.543092	-0.763258	0.445309	0.729634
k__Bacteria	p__Proteobacteria	c__Gammaproteobacteria	o__Pseudomonadales	f__Moraxellaceae	g__Acinetobacter	s__calcoaceticus/baumannii complex	5181.01	0.36786	0.483284	0.761168	0.446557	0.730365
k__Bacteria	p__Firmicutes	c__Bacilli	o__Bacillales	f__Staphylococcaceae	g__Macrococcus	s__canis	1420.05	0.430586	0.567939	0.758156	0.448358	0.730686
k__Bacteria	p__Actinobacteria	c__Coriobacteriia	o__Coriobacteriales	f__Coriobacteriaceae	g__Coriobacterium	s__glomerans	3914.72	0.925025	1.21822	0.759322	0.44766	0.730686
k__Bacteria	p__Firmicutes	c__Negativicutes	o__Selenomonadales	f__Selenomonadaceae	g__Selenomonas	s__sp. oral taxon 920	1657.31	-0.354608	0.469477	-0.755325	0.450054	0.732141
k__Bacteria	p__Firmicutes	c__Clostridia	o__Clostridiales	f__Clostridiaceae	g__Clostridium	s__sp. SYSU GA15002T	2479.89	0.373215	0.499896	0.746586	0.455313	0.73675
k__Bacteria	p__Bacteroidetes	c__Flavobacteriia	o__Flavobacteriales	f__Flavobacteriaceae	g__Chryseobacterium	s__taklimakanense	1259.64	0.389818	0.52167	0.747251	0.454912	0.73675
k__Bacteria	p__Firmicutes	c__Bacilli	o__Lactobacillales	f__Streptococcaceae	g__Streptococcus	s__salivarius	2.87445e+06	2.33693	3.12099	0.748778	0.453991	0.73675
k__Bacteria	p__Proteobacteria	c__Betaproteobacteria	o__Burkholderiales	f__Comamonadaceae	g__	s__	1820.78	-0.437627	0.589711	-0.742103	0.458025	0.739824
k__Bacteria	p__Firmicutes	c__Bacilli	o__Bacillales	f__Bacillaceae	g__Oceanobacillus	s__iheyensis	1774.26	0.364507	0.49211	0.740702	0.458874	0.739884
k__Bacteria	p__Cyanobacteria	c__	o__Synechococcales	f__Prochloraceae	g__Prochlorococcus	s__marinus	2031.7	0.332396	0.450553	0.737751	0.460666	0.740494
k__Bacteria	p__Firmicutes	c__Clostridia	o__Clostridiales	f__Clostridiaceae	g__Geosporobacter	s__ferrireducens	3275.67	0.383823	0.520507	0.737402	0.460878	0.740494
k__Bacteria	p__Proteobacteria	c__Gammaproteobacteria	o__Xanthomonadales	f__Xanthomonadaceae	g__	s__	1117.14	-0.430911	0.591992	-0.7279	0.466675	0.743868
k__Bacteria	p__Proteobacteria	c__Gammaproteobacteria	o__Aeromonadales	f__Aeromonadaceae	g__Aeromonas	s__	3548.64	-0.382836	0.52649	-0.727149	0.467135	0.743868
k__Bacteria	p__Firmicutes	c__Negativicutes	o__Veillonellales	f__Veillonellaceae	g__Megasphaera	s__stantonii	3661.66	-0.364206	0.502143	-0.725302	0.468267	0.743868
k__Bacteria	p__Firmicutes	c__Bacilli	o__Bacillales	f__Paenibacillaceae	g__Paenibacillus	s__sp. B01	2393.02	-0.342091	0.469802	-0.72816	0.466516	0.743868
k__Bacteria	p__Proteobacteria	c__Gammaproteobacteria	o__Enterobacterales	f__Erwiniaceae	g__Pantoea	s__vagans	1217.03	0.317618	0.439415	0.72282	0.469791	0.743868
k__Bacteria	p__Firmicutes	c__Clostridia	o__Clostridiales	f__Peptococcaceae	g__Desulfitobacterium	s__dehalogenans	1140.43	0.381951	0.523558	0.729529	0.465678	0.743868
k__Bacteria	p__Firmicutes	c__Bacilli	o__Lactobacillales	f__Carnobacteriaceae	g__Carnobacterium	s__maltaromaticum	1500.71	0.394374	0.545672	0.722731	0.469845	0.743868
k__Bacteria	p__Proteobacteria	c__Gammaproteobacteria	o__Enterobacterales	f__Enterobacteriaceae	g__Enterobacter	s__	8220.17	0.943037	1.30624	0.721947	0.470327	0.743868
k__Bacteria	p__Firmicutes	c__Bacilli	o__Lactobacillales	f__Streptococcaceae	g__Streptococcus	s__sp. CNU 77-61	3554.59	1.24357	1.70558	0.729119	0.465929	0.743868
k__Bacteria	p__Firmicutes	c__Clostridia	o__Clostridiales	f__Clostridiaceae	g__Clostridium	s__baratii	6473.5	-0.450165	0.62614	-0.718952	0.472171	0.745489
k__Bacteria	p__Firmicutes	c__Clostridia	o__Clostridiales	f__Symbiobacteriaceae	g__Symbiobacterium	s__thermophilum	1367.28	-0.422632	0.59927	-0.705244	0.480658	0.74769
k__Bacteria	p__Proteobacteria	c__Alphaproteobacteria	o__Rhizobiales	f__Rhizobiaceae	g__Rhizobium	s__	2513.41	-0.283813	0.403456	-0.703456	0.481772	0.74769
k__Bacteria	p__Firmicutes	c__Clostridia	o__Clostridiales	f__Clostridiaceae	g__Clostridium	s__sp. JN500901	1832.72	0.315698	0.44875	0.703505	0.481741	0.74769
k__Bacteria	p__Firmicutes	c__Bacilli	o__Bacillales	f__Paenibacillaceae	g__Paenibacillus	s__riograndensis	1172.63	0.354724	0.50053	0.708695	0.478514	0.74769
k__Bacteria	p__Firmicutes	c__Bacilli	o__Bacillales	f__Paenibacillaceae	g__Paenibacillus	s__sonchi group	1172.63	0.354724	0.50053	0.708695	0.478514	0.74769
k__Bacteria	p__Firmicutes	c__Clostridia	o__Clostridiales	f__Ruminococcaceae	g__Flavonifractor	s__Ruminococcaceae bacterium CPB6	7038.88	0.363583	0.513577	0.707942	0.478981	0.74769
k__Bacteria	p__Firmicutes	c__Bacilli	o__Lactobacillales	f__Carnobacteriaceae	g__Carnobacterium	s__inhibens	1075.05	0.378926	0.535504	0.707607	0.47919	0.74769
k__Bacteria	p__Proteobacteria	c__Gammaproteobacteria	o__Vibrionales	f__Vibrionaceae	g__Photobacterium	s__damselae	1447.23	0.384226	0.539144	0.712658	0.476057	0.74769
k__Bacteria	p__Proteobacteria	c__Deltaproteobacteria	o__Desulfovibrionales	f__Desulfovibrionaceae	g__Desulfovibrio	s__salexigens	1130.09	0.408027	0.579698	0.703861	0.481519	0.74769
k__Bacteria	p__Chloroflexi	c__Dehalococcoidia	o__Dehalococcoidales	f__Dehalococcoidaceae	g__Dehalococcoides	s__mccartyi	1576.26	0.591746	0.829573	0.713314	0.475651	0.74769
k__Bacteria	p__Proteobacteria	c__Gammaproteobacteria	o__Thiotrichales	f__Francisellaceae	g__Francisella	s__	1247.84	0.30669	0.438139	0.699984	0.483937	0.74867
k__Bacteria	p__Firmicutes	c__Bacilli	o__Bacillales	f__Bacillaceae	g__Bacillus	s__sp. N1-1	1135.31	0.445519	0.63663	0.699808	0.484047	0.74867
k__Bacteria	p__Proteobacteria	c__Gammaproteobacteria	o__Enterobacterales	f__Pectobacteriaceae	g__Dickeya	s__	1118.47	0.301535	0.432749	0.696788	0.485935	0.749047
k__Bacteria	p__Firmicutes	c__Clostridia	o__Clostridiales	f__Clostridiaceae	g__Alkaliphilus	s__oremlandii	1837.03	0.360968	0.51762	0.697361	0.485577	0.749047
k__Bacteria	p__Firmicutes	c__Clostridia	o__Clostridiales	f__Peptostreptococcaceae	g__Paeniclostridium	s__sordellii	15606.1	-0.864024	1.25389	-0.689074	0.490777	0.749658
k__Bacteria	p__Proteobacteria	c__Deltaproteobacteria	o__Desulfovibrionales	f__Desulfovibrionaceae	g__Desulfovibrio	s__desulfuricans	1912.5	-0.390038	0.562482	-0.693424	0.488043	0.749658
k__Bacteria	p__Actinobacteria	c__Actinobacteria	o__Streptomycetales	f__Streptomycetaceae	g__Streptomyces	s__	20837.1	-0.356749	0.518213	-0.688423	0.491187	0.749658
k__Bacteria	p__Proteobacteria	c__Betaproteobacteria	o__Burkholderiales	f__Burkholderiaceae	g__Burkholderia	s__cepacia complex	14090.7	-0.329146	0.476906	-0.69017	0.490087	0.749658
k__Bacteria	p__Actinobacteria	c__Actinobacteria	o__Corynebacteriales	f__Nocardiaceae	g__Rhodococcus	s__	2471.11	-0.311214	0.448455	-0.693969	0.487702	0.749658
k__Bacteria	p__Firmicutes	c__Clostridia	o__Clostridiales	f__Clostridiaceae	g__Clostridium	s__kluyveri	3919.81	0.3086	0.448357	0.688292	0.491269	0.749658
k__Bacteria	p__Firmicutes	c__Clostridia	o__Halanaerobiales	f__Halanaerobiaceae	g__Halanaerobium	s__praevalens	1118.66	0.351063	0.511349	0.686542	0.492371	0.750084
k__Bacteria	p__Actinobacteria	c__Actinobacteria	o__Corynebacteriales	f__Nocardiaceae	g__Nocardia	s__cyriacigeorgica	1480	-0.341403	0.499297	-0.683767	0.494122	0.751495
k__Bacteria	p__Firmicutes	c__Bacilli	o__Bacillales	f__Paenibacillaceae	g__Paenibacillus	s__sp. Y412MC10	1304.14	0.285157	0.418867	0.680783	0.496009	0.751869
k__Bacteria	p__Firmicutes	c__Bacilli	o__Bacillales	f__Bacillaceae	g__Bacillus	s__subtilis	3676.67	0.351974	0.517026	0.680767	0.496019	0.751869
k__Bacteria	p__Proteobacteria	c__Gammaproteobacteria	o__Pseudomonadales	f__Moraxellaceae	g__Acinetobacter	s__pittii	1109.5	0.313981	0.462501	0.678877	0.497216	0.752431
k__Bacteria	p__Bacteroidetes	c__Chitinophagia	o__Bacteroidetes Order II. Incertae sedis	f__Rhodothermaceae	g__Rhodothermus	s__marinus	1360.71	-0.370718	0.552939	-0.67045	0.502571	0.755927
k__Bacteria	p__Firmicutes	c__Clostridia	o__Clostridiales	f__Clostridiales Family XIII. Incertae Sedis	g__Aminipila	s__butyrica	2961.61	-0.324067	0.482942	-0.671027	0.502203	0.755927
k__Bacteria	p__Firmicutes	c__Bacilli	o__Bacillales	f__Bacillaceae	g__Paraliobacillus	s__sp. X-1125	1174.91	0.356659	0.530366	0.672478	0.50128	0.755927
k__Bacteria	p__Proteobacteria	c__Gammaproteobacteria	o__Enterobacterales	f__Enterobacteriaceae	g__Klebsiella	s__aerogenes	2059.62	0.370274	0.552631	0.67002	0.502845	0.755927
k__Bacteria	p__Proteobacteria	c__Betaproteobacteria	o__Burkholderiales	f__	g__	s__	5336.47	-0.351639	0.526999	-0.667248	0.504614	0.756091
k__Bacteria	p__Fusobacteria	c__Fusobacteriia	o__Fusobacteriales	f__Leptotrichiaceae	g__Leptotrichia	s__	2385.01	0.378202	0.565805	0.668431	0.503858	0.756091
k__Bacteria	p__Proteobacteria	c__Alphaproteobacteria	o__Rhodobacterales	f__Rhodobacteraceae	g__Pannonibacter	s__phragmitetus	1499.2	0.311859	0.469987	0.663549	0.506979	0.758387
k__Bacteria	p__Firmicutes	c__Bacilli	o__Bacillales	f__Alicyclobacillaceae	g__Tumebacillus	s__avium	1397.75	-0.246336	0.373671	-0.659233	0.509746	0.761277
k__Bacteria	p__Bacteroidetes	c__Flavobacteriia	o__Flavobacteriales	f__Flavobacteriaceae	g__Elizabethkingia	s__meningoseptica	1573.8	0.349363	0.53837	0.648927	0.516385	0.768672
k__Bacteria	p__Firmicutes	c__Clostridia	o__Thermoanaerobacterales	f__Thermoanaerobacteraceae	g__Tepidanaerobacter	s__acetatoxydans	1609.23	0.368099	0.566987	0.64922	0.516196	0.768672
k__Bacteria	p__Proteobacteria	c__Gammaproteobacteria	o__Pasteurellales	f__Pasteurellaceae	g__Aggregatibacter	s__aphrophilus	3699.02	-0.842331	1.36407	-0.617513	0.536896	0.774485
k__Bacteria	p__Firmicutes	c__Clostridia	o__Clostridiales	f__Ruminococcaceae	g__Ruthenibacterium	s__lactatiformans	75714.9	-0.721374	1.1597	-0.622037	0.533917	0.774485
k__Bacteria	p__Actinobacteria	c__Actinobacteria	o__Streptomycetales	f__Streptomycetaceae	g__Streptomyces	s__chartreusis	1187.24	-0.372232	0.593569	-0.627107	0.530589	0.774485
k__Bacteria	p__Proteobacteria	c__Betaproteobacteria	o__Burkholderiales	f__Alcaligenaceae	g__Achromobacter	s__xylosoxidans	3594.37	-0.312835	0.507289	-0.61668	0.537446	0.774485
k__Bacteria	p__Firmicutes	c__Bacilli	o__Bacillales	f__Paenibacillaceae	g__Thermobacillus	s__composti	1505.55	-0.306191	0.479522	-0.638534	0.523126	0.774485
k__Bacteria	p__Actinobacteria	c__Actinobacteria	o__Pseudonocardiales	f__Pseudonocardiaceae	g__Kutzneria	s__albida	1174	-0.30534	0.495985	-0.615623	0.538144	0.774485
k__Bacteria	p__Spirochaetes	c__Spirochaetia	o__Spirochaetales	f__Spirochaetaceae	g__Treponema	s__brennaborense	1230.61	-0.276682	0.446922	-0.619082	0.535862	0.774485
k__Bacteria	p__Proteobacteria	c__Betaproteobacteria	o__Burkholderiales	f__Burkholderiaceae	g__Burkholderia	s__cepacia	1498.52	-0.268299	0.427394	-0.627756	0.530164	0.774485
k__Bacteria	p__Proteobacteria	c__Gammaproteobacteria	o__Pseudomonadales	f__Pseudomonadaceae	g__Pseudomonas	s__fluorescens	4270.19	-0.252388	0.406031	-0.621598	0.534206	0.774485
k__Bacteria	p__Firmicutes	c__Bacilli	o__Bacillales	f__Bacillaceae	g__Geobacillus	s__	1599.35	0.259355	0.415585	0.624071	0.532581	0.774485
k__Bacteria	p__Bacteroidetes	c__Chitinophagia	o__Chitinophagales	f__Chitinophagaceae	g__Chitinophaga	s__pinensis	2164.79	0.286607	0.447815	0.640013	0.522164	0.774485
k__Bacteria	p__Firmicutes	c__Bacilli	o__Bacillales	f__Paenibacillaceae	g__Paenibacillus	s__ihbetae	1348.77	0.292169	0.464769	0.628632	0.52959	0.774485
k__Bacteria	p__Firmicutes	c__Clostridia	o__Clostridiales	f__Clostridiaceae	g__Clostridium	s__sp. JN-9	2674.98	0.311771	0.494397	0.630609	0.528296	0.774485
k__Bacteria	p__Firmicutes	c__Clostridia	o__Clostridiales	f__Clostridiaceae	g__Clostridium	s__drakei	2567.68	0.338664	0.540385	0.626708	0.530851	0.774485
k__Bacteria	p__Spirochaetes	c__Spirochaetia	o__Spirochaetales	f__Spirochaetaceae	g__Treponema	s__putidum	1205.74	0.34224	0.541507	0.632015	0.527377	0.774485
k__Bacteria	p__Bacteroidetes	c__Flavobacteriia	o__Flavobacteriales	f__Flavobacteriaceae	g__Flavobacterium	s__johnsoniae	1149.43	0.351092	0.555411	0.63213	0.527302	0.774485
k__Bacteria	p__Actinobacteria	c__Actinobacteria	o__Propionibacteriales	f__Propionibacteriaceae	g__Propionibacterium	s__freudenreichii	1328.96	0.36619	0.577457	0.634143	0.525987	0.774485
k__Bacteria	p__Bacteroidetes	c__Flavobacteriia	o__Flavobacteriales	f__Flavobacteriaceae	g__Elizabethkingia	s__	1834.51	0.368125	0.583718	0.630656	0.528266	0.774485
k__Bacteria	p__Firmicutes	c__Bacilli	o__Lactobacillales	f__Streptococcaceae	g__Streptococcus	s__intermedius	13859.4	0.773026	1.24575	0.62053	0.534909	0.774485
k__Bacteria	p__Firmicutes	c__Bacilli	o__Lactobacillales	f__Streptococcaceae	g__Streptococcus	s__sp. I-G2	18672.2	1.03263	1.65923	0.622355	0.533708	0.774485
k__Bacteria	p__Proteobacteria	c__Gammaproteobacteria	o__Enterobacterales	f__Enterobacteriaceae	g__Klebsiella	s__	30560.3	1.12603	1.82245	0.617864	0.536665	0.774485
k__Bacteria	p__Firmicutes	c__Clostridia	o__Clostridiales	f__Hungateiclostridiaceae	g__Thermoclostridium	s__stercorarium	2913.24	0.351595	0.572403	0.614243	0.539055	0.774572
k__Bacteria	p__Firmicutes	c__Bacilli	o__Bacillales	f__Paenibacillaceae	g__Paenibacillus	s__lautus	1488.47	0.312141	0.509615	0.612504	0.540204	0.775002
k__Bacteria	p__Actinobacteria	c__Coriobacteriia	o__Coriobacteriales	f__Atopobiaceae	g__Olsenella	s__sp. GAM18	83781.6	-0.985847	1.65275	-0.596488	0.55085	0.775662
k__Bacteria	p__Actinobacteria	c__Actinobacteria	o__Actinomycetales	f__Actinomycetaceae	g__Actinomyces	s__viscosus	18999.3	-0.741875	1.25253	-0.592302	0.553648	0.775662
k__Bacteria	p__Actinobacteria	c__Actinobacteria	o__Micrococcales	f__Microbacteriaceae	g__Clavibacter	s__michiganensis	2039.98	-0.350971	0.582152	-0.602885	0.546585	0.775662
k__Bacteria	p__Proteobacteria	c__Betaproteobacteria	o__Burkholderiales	f__Comamonadaceae	g__Variovorax	s__paradoxus	3096.54	-0.322296	0.539027	-0.597922	0.549892	0.775662
k__Bacteria	p__Actinobacteria	c__Actinobacteria	o__Streptomycetales	f__Streptomycetaceae	g__	s__	1627.67	-0.298995	0.504548	-0.592599	0.553449	0.775662
k__Bacteria	p__Proteobacteria	c__Gammaproteobacteria	o__Vibrionales	f__Vibrionaceae	g__Vibrio	s__vulnificus	1594.9	0.293062	0.493651	0.593662	0.552738	0.775662
k__Bacteria	p__Proteobacteria	c__Epsilonproteobacteria	o__Campylobacterales	f__Helicobacteraceae	g__Helicobacter	s__pylori	2678.82	0.302935	0.503766	0.60134	0.547614	0.775662
k__Bacteria	p__Firmicutes	c__Tissierellia	o__Tissierellales	f__Gottschalkiaceae	g__Ndongobacter	s__massiliensis	1512.19	0.311254	0.527481	0.590077	0.555139	0.775662
k__Bacteria	p__Fusobacteria	c__Fusobacteriia	o__Fusobacteriales	f__Fusobacteriaceae	g__Fusobacterium	s__necrophorum	3010.89	0.327811	0.551642	0.594246	0.552348	0.775662
k__Bacteria	p__Actinobacteria	c__Actinobacteria	o__Actinomycetales	f__Actinomycetaceae	g__Actinomyces	s__sp. Z16	1432.72	0.370042	0.623752	0.593251	0.553013	0.775662
k__Bacteria	p__Firmicutes	c__Negativicutes	o__Veillonellales	f__Veillonellaceae	g__Dialister	s__pneumosintes	1539.72	0.381221	0.645793	0.590316	0.554979	0.775662
k__Bacteria	p__Firmicutes	c__Negativicutes	o__Selenomonadales	f__Selenomonadaceae	g__Megamonas	s__funiformis	3141.29	0.386822	0.635903	0.608304	0.542986	0.775662
k__Bacteria	p__Firmicutes	c__Tissierellia	o__Tissierellales	f__Peptoniphilaceae	g__Murdochiella	s__vaginalis	3388.14	0.409517	0.673333	0.608193	0.543059	0.775662
k__Bacteria	p__Firmicutes	c__Clostridia	o__Clostridiales	f__Lachnospiraceae	g__Lachnospira	s__eligens	115128	0.712241	1.18951	0.598768	0.549328	0.775662
k__Bacteria	p__Actinobacteria	c__Actinobacteria	o__Actinomycetales	f__Actinomycetaceae	g__Actinomyces	s__naeslundii	32193.3	0.78972	1.31098	0.60239	0.546915	0.775662
k__Bacteria	p__Actinobacteria	c__Actinobacteria	o__Actinomycetales	f__Actinomycetaceae	g__Actinomyces	s__oris	36986.6	0.793827	1.31855	0.602044	0.547145	0.775662
k__Bacteria	p__Firmicutes	c__Erysipelotrichia	o__Erysipelotrichales	f__Erysipelotrichaceae	g__	s__	92657.6	1.03904	1.71925	0.604355	0.545608	0.775662
k__Bacteria	p__Proteobacteria	c__Alphaproteobacteria	o__Sphingomonadales	f__Sphingomonadaceae	g__Sphingobium	s__	1090.47	-0.306613	0.526768	-0.582065	0.560523	0.781986
k__Bacteria	p__Firmicutes	c__Clostridia	o__Clostridiales	f__Clostridiaceae	g__Alkaliphilus	s__metalliredigens	2093.61	0.316183	0.545444	0.57968	0.562131	0.783029
k__Bacteria	p__Actinobacteria	c__Actinobacteria	o__Streptosporangiales	f__Streptosporangiaceae	g__Nonomuraea	s__sp. WYY166	1424.29	-0.30893	0.537637	-0.574608	0.565557	0.786598
k__Bacteria	p__Proteobacteria	c__Deltaproteobacteria	o__Myxococcales	f__Polyangiaceae	g__Minicystis	s__rosea	1322.24	-0.328028	0.572197	-0.573278	0.566456	0.786649
k__Bacteria	p__Actinobacteria	c__Thermoleophilia	o__Solirubrobacterales	f__Conexibacteraceae	g__Conexibacter	s__woesei	1143.39	-0.387078	0.689996	-0.560986	0.574807	0.789768
k__Bacteria	p__Actinobacteria	c__Actinobacteria	o__Corynebacteriales	f__Nocardiaceae	g__Nocardia	s__farcinica	1202.84	-0.319204	0.56576	-0.564204	0.572615	0.789768
k__Bacteria	p__Proteobacteria	c__Gammaproteobacteria	o__Enterobacterales	f__Hafniaceae	g__Edwardsiella	s__	1177.95	-0.302174	0.534341	-0.565507	0.571729	0.789768
k__Bacteria	p__Firmicutes	c__Tissierellia	o__Tissierellales	f__Tissierellaceae	g__Gudongella	s__oleilytica	1769.5	-0.254572	0.449645	-0.566162	0.571284	0.789768
k__Bacteria	p__Firmicutes	c__Bacilli	o__Bacillales	f__Paenibacillaceae	g__Paenibacillus	s__sp. HB172198	1160.69	0.269247	0.477845	0.563461	0.573121	0.789768
k__Bacteria	p__Tenericutes	c__Mollicutes	o__Entomoplasmatales	f__Spiroplasmataceae	g__Spiroplasma	s__	1223.01	0.282274	0.496924	0.568044	0.570005	0.789768
k__Bacteria	p__Firmicutes	c__Bacilli	o__Lactobacillales	f__Streptococcaceae	g__Streptococcus	s__acidominimus	1437.57	0.435807	0.78032	0.558498	0.576505	0.789768
k__Bacteria	p__Firmicutes	c__Erysipelotrichia	o__Erysipelotrichales	f__Erysipelotrichaceae	g__Erysipelothrix	s__	1138.18	0.777961	1.3849	0.561746	0.574289	0.789768
k__Bacteria	p__Firmicutes	c__Clostridia	o__Clostridiales	f__Clostridiales Family XIII. Incertae Sedis	g__Mogibacterium	s__diversum	24200.1	0.77916	1.39206	0.559718	0.575672	0.789768
k__Bacteria	p__Actinobacteria	c__Actinobacteria	o__Actinomycetales	f__Actinomycetaceae	g__Trueperella	s__pyogenes	2497.43	0.347278	0.624265	0.556298	0.578007	0.790637
k__Bacteria	p__Firmicutes	c__Bacilli	o__Lactobacillales	f__Enterococcaceae	g__Enterococcus	s__gallinarum	1075.42	0.75215	1.35518	0.555017	0.578883	0.790648
k__Bacteria	p__Proteobacteria	c__Alphaproteobacteria	o__Rhizobiales	f__Phyllobacteriaceae	g__Mesorhizobium	s__	1251.59	-0.247075	0.450361	-0.548615	0.583269	0.79189
k__Bacteria	p__Proteobacteria	c__Gammaproteobacteria	o__Pseudomonadales	f__Pseudomonadaceae	g__Pseudomonas	s__aeruginosa	2555.72	-0.246303	0.446763	-0.551306	0.581424	0.79189
k__Bacteria	p__Firmicutes	c__Bacilli	o__Bacillales	f__Bacillaceae	g__Bacillus	s__pseudomycoides	2342.87	0.267858	0.487965	0.54893	0.583053	0.79189
k__Bacteria	p__Firmicutes	c__Erysipelotrichia	o__Erysipelotrichales	f__Erysipelotrichaceae	g__	s__Erysipelotrichaceae bacterium GAM147	273860	0.9791	1.78385	0.548868	0.583096	0.79189
k__Bacteria	p__Proteobacteria	c__Alphaproteobacteria	o__Rhizobiales	f__Methylobacteriaceae	g__Methylobacterium	s__	1141.35	-0.317338	0.582234	-0.545036	0.585729	0.792329
k__Bacteria	p__Actinobacteria	c__Actinobacteria	o__Streptosporangiales	f__Streptosporangiaceae	g__Streptosporangium	s__roseum	1291.5	-0.26544	0.487506	-0.544486	0.586107	0.792329
k__Bacteria	p__Firmicutes	c__Negativicutes	o__Veillonellales	f__Veillonellaceae	g__Veillonella	s__atypica	72705.6	0.83344	1.53108	0.544348	0.586202	0.792329
k__Bacteria	p__Proteobacteria	c__Gammaproteobacteria	o__Enterobacterales	f__Pectobacteriaceae	g__Pectobacterium	s__	1214.89	0.21654	0.401605	0.539186	0.589759	0.795548
k__Bacteria	p__Firmicutes	c__Clostridia	o__Clostridiales	f__Christensenellaceae	g__Christensenella	s__minuta	65565.2	0.414474	0.769885	0.538359	0.59033	0.795548
k__Bacteria	p__Actinobacteria	c__Actinobacteria	o__Streptomycetales	f__Streptomycetaceae	g__Streptomyces	s__griseorubiginosus	1127.97	-0.29843	0.555764	-0.536973	0.591286	0.79566
k__Bacteria	p__Actinobacteria	c__Coriobacteriia	o__Coriobacteriales	f__Atopobiaceae	g__	s__	15299.4	0.463741	0.86713	0.534799	0.592789	0.796505
k__Bacteria	p__Proteobacteria	c__Betaproteobacteria	o__Burkholderiales	f__Burkholderiaceae	g__Ralstonia	s__solanacearum	2648.25	-0.259698	0.488907	-0.531182	0.595293	0.798692
k__Bacteria	p__Firmicutes	c__Clostridia	o__Clostridiales	f__Clostridiaceae	g__Clostridium	s__botulinum	22532	-0.264461	0.501156	-0.527701	0.597707	0.800342
k__Bacteria	p__Firmicutes	c__Negativicutes	o__Veillonellales	f__Veillonellaceae	g__Veillonella	s__	7535.97	0.710018	1.3476	0.526875	0.59828	0.800342
k__Bacteria	p__Tenericutes	c__Mollicutes	o__Acholeplasmatales	f__Acholeplasmataceae	g__Acholeplasma	s__axanthum	1415.95	0.273137	0.520208	0.525054	0.599546	0.800859
k__Bacteria	p__Firmicutes	c__Bacilli	o__Lactobacillales	f__Streptococcaceae	g__Streptococcus	s__gordonii	101644	0.843178	1.61038	0.523589	0.600565	0.801046
k__Bacteria	p__Proteobacteria	c__Gammaproteobacteria	o__Pasteurellales	f__Pasteurellaceae	g__Haemophilus	s__parahaemolyticus	2021.83	-0.740834	1.42788	-0.518836	0.603875	0.802271
k__Bacteria	p__Proteobacteria	c__Gammaproteobacteria	o__Legionellales	f__Legionellaceae	g__Legionella	s__pneumophila	1841.03	0.235178	0.455812	0.515954	0.605886	0.802271
k__Bacteria	p__Firmicutes	c__Clostridia	o__Clostridiales	f__Clostridiaceae	g__Caloramator	s__sp. E03	2601.97	0.249718	0.482323	0.51774	0.604639	0.802271
k__Bacteria	p__Actinobacteria	c__Actinobacteria	o__Actinomycetales	f__Actinomycetaceae	g__Actinomyces	s__sp. 432	1128.14	0.338357	0.654269	0.517153	0.605049	0.802271
k__Bacteria	p__Firmicutes	c__Bacilli	o__Lactobacillales	f__Streptococcaceae	g__Streptococcus	s__koreensis	32455.4	0.836789	1.61703	0.517484	0.604818	0.802271
k__Bacteria	p__Firmicutes	c__Bacilli	o__Bacillales	f__Bacillaceae	g__Lysinibacillus	s__sp. SGAir0095	1157.62	0.268282	0.521641	0.514303	0.60704	0.802632
k__Bacteria	p__Firmicutes	c__Bacilli	o__Lactobacillales	f__Streptococcaceae	g__Streptococcus	s__australis	51670.2	0.80944	1.58097	0.511989	0.608659	0.803606
k__Bacteria	p__Firmicutes	c__Bacilli	o__Bacillales	f__Staphylococcaceae	g__Staphylococcus	s__xylosus	1420.03	0.234418	0.461565	0.507876	0.611541	0.804388
k__Bacteria	p__Bacteroidetes	c__Bacteroidia	o__Marinilabiliales	f__Prolixibacteraceae	g__Draconibacterium	s__Prolixibacteraceae bacterium WC007	1345.6	0.27666	0.54529	0.507363	0.6119	0.804388
k__Bacteria	p__Firmicutes	c__Clostridia	o__Clostridiales	f__Lachnospiraceae	g__Anaerostipes	s__hadrus	966218	0.424011	0.835284	0.507626	0.611716	0.804388
k__Bacteria	p__Actinobacteria	c__Actinobacteria	o__Actinomycetales	f__Actinomycetaceae	g__Actinomyces	s__slackii	2061.2	0.418667	0.837971	0.49962	0.617343	0.810373
k__Bacteria	p__Proteobacteria	c__Alphaproteobacteria	o__Sphingomonadales	f__Sphingomonadaceae	g__Sphingobium	s__yanoikuyae	1113.26	-0.236706	0.47817	-0.495024	0.620583	0.81112
k__Bacteria	p__Firmicutes	c__Clostridia	o__Clostridiales	f__Clostridiaceae	g__Clostridium	s__formicaceticum	2099.96	0.246536	0.497406	0.495644	0.620146	0.81112
k__Bacteria	p__Firmicutes	c__Bacilli	o__Bacillales	f__Paenibacillaceae	g__Paenibacillus	s__yonginensis	1575.59	0.247605	0.497855	0.497343	0.618947	0.81112
k__Bacteria	p__Firmicutes	c__Clostridia	o__Clostridiales	f__Peptococcaceae	g__Dehalobacterium	s__formicoaceticum	2238.34	-0.217856	0.447028	-0.487342	0.626016	0.817049
k__Bacteria	p__Proteobacteria	c__Alphaproteobacteria	o__Sphingomonadales	f__Sphingomonadaceae	g__	s__	1151.22	-0.236568	0.487937	-0.484833	0.627795	0.818199
k__Bacteria	p__Actinobacteria	c__Actinobacteria	o__Corynebacteriales	f__Mycobacteriaceae	g__Mycobacterium	s__simiae complex	2449.44	-0.234251	0.490864	-0.477223	0.633203	0.823656
k__Bacteria	p__Firmicutes	c__Bacilli	o__Bacillales	f__Paenibacillaceae	g__Paenibacillus	s__chitinolyticus	1707.87	0.261674	0.550662	0.475199	0.634645	0.823656
k__Bacteria	p__Firmicutes	c__Bacilli	o__Bacillales	f__Staphylococcaceae	g__Staphylococcus	s__epidermidis	2732.18	0.30135	0.634247	0.47513	0.634694	0.823656
k__Bacteria	p__Fusobacteria	c__Fusobacteriia	o__Fusobacteriales	f__Leptotrichiaceae	g__Leptotrichia	s__wadei	5309.49	0.402023	0.848763	0.473658	0.635744	0.823844
k__Bacteria	p__Firmicutes	c__Bacilli	o__Bacillales	f__Staphylococcaceae	g__Staphylococcus	s__carnosus	1252.24	0.31211	0.662229	0.471302	0.637425	0.82485
k__Bacteria	p__Proteobacteria	c__Epsilonproteobacteria	o__Campylobacterales	f__Campylobacteraceae	g__Arcobacter	s__cryaerophilus	1124.39	0.239783	0.512034	0.468295	0.639573	0.826456
k__Bacteria	p__Actinobacteria	c__Actinobacteria	o__Corynebacteriales	f__Nocardiaceae	g__Nocardia	s__brasiliensis	1515.97	-0.229815	0.500773	-0.458921	0.646291	0.831644
k__Bacteria	p__Proteobacteria	c__Alphaproteobacteria	o__Rhizobiales	f__Methylobacteriaceae	g__Methylorubrum	s__extorquens	1215.03	-0.228691	0.495902	-0.461161	0.644683	0.831644
k__Bacteria	p__Firmicutes	c__Clostridia	o__Clostridiales	f__Hungateiclostridiaceae	g__Pseudoclostridium	s__thermosuccinogenes	2827.9	0.239305	0.521863	0.458559	0.646551	0.831644
k__Bacteria	p__Firmicutes	c__Clostridia	o__Clostridiales	f__Clostridiaceae	g__Clostridium	s__sp. JN-1	2093.67	0.248527	0.543109	0.4576	0.64724	0.831644
k__Bacteria	p__Firmicutes	c__Bacilli	o__Bacillales	f__Paenibacillaceae	g__Paenibacillus	s__naphthalenovorans	1130.43	0.209169	0.462838	0.451927	0.651321	0.835709
k__Bacteria	p__Actinobacteria	c__Actinobacteria	o__Micrococcales	f__Microbacteriaceae	g__	s__	1453.17	-0.240561	0.54077	-0.444849	0.656429	0.839897
k__Bacteria	p__Proteobacteria	c__Betaproteobacteria	o__Burkholderiales	f__Alcaligenaceae	g__Achromobacter	s__insolitus	1197.52	-0.214671	0.481387	-0.445942	0.655639	0.839897
k__Bacteria	p__Proteobacteria	c__Gammaproteobacteria	o__Enterobacterales	f__Enterobacteriaceae	g__Escherichia	s__fergusonii	1536.83	-0.39579	0.898852	-0.440328	0.659699	0.84054
k__Bacteria	p__Firmicutes	c__Clostridia	o__Clostridiales	f__Clostridiaceae	g__Clostridium	s__butyricum	18172.1	-0.284573	0.645774	-0.44067	0.659452	0.84054
k__Bacteria	p__Firmicutes	c__Negativicutes	o__Selenomonadales	f__Selenomonadaceae	g__Selenomonas	s__sp. oral taxon 136	1223.98	-0.232884	0.52788	-0.441168	0.659092	0.84054
k__Bacteria	p__Firmicutes	c__Clostridia	o__Clostridiales	f__Ruminococcaceae	g__	s__	5605.14	0.252553	0.579664	0.435688	0.663063	0.842523
k__Bacteria	p__Firmicutes	c__Erysipelotrichia	o__Erysipelotrichales	f__Erysipelotrichaceae	g__Faecalibaculum	s__rodentium	8710.9	0.360725	0.828054	0.43563	0.663105	0.842523
k__Bacteria	p__Firmicutes	c__Clostridia	o__Clostridiales	f__Peptostreptococcaceae	g__Peptoclostridium	s__acidaminophilum	1928.3	-0.227948	0.532055	-0.42843	0.668338	0.843529
k__Bacteria	p__Proteobacteria	c__Betaproteobacteria	o__Burkholderiales	f__Alcaligenaceae	g__Achromobacter	s__spanius	1805.57	-0.205112	0.477833	-0.429254	0.667738	0.843529
k__Bacteria	p__Firmicutes	c__Clostridia	o__Clostridiales	f__Clostridiaceae	g__Crassaminicella	s__sp. SY095	2957.73	0.203755	0.475007	0.42895	0.667959	0.843529
k__Bacteria	p__Proteobacteria	c__Betaproteobacteria	o__Burkholderiales	f__Alcaligenaceae	g__Alcaligenes	s__faecalis	1321.42	0.213415	0.498435	0.428171	0.668527	0.843529
k__Bacteria	p__Firmicutes	c__Clostridia	o__Clostridiales	f__Peptostreptococcaceae	g__Filifactor	s__alocis	2852.89	0.286365	0.665741	0.430144	0.667091	0.843529
k__Bacteria	p__Firmicutes	c__Bacilli	o__Bacillales	f__Staphylococcaceae	g__Staphylococcus	s__cohnii	1341.79	0.190834	0.448756	0.425251	0.670654	0.845042
k__Bacteria	p__Proteobacteria	c__Gammaproteobacteria	o__Enterobacterales	f__Enterobacteriaceae	g__Klebsiella	s__variicola	2062.24	0.382845	0.904329	0.423347	0.672042	0.845622
k__Bacteria	p__Firmicutes	c__Negativicutes	o__Veillonellales	f__Veillonellaceae	g__Dialister	s__	5460.15	0.71688	1.69899	0.421944	0.673066	0.845742
k__Bacteria	p__Firmicutes	c__Clostridia	o__Clostridiales	f__Peptostreptococcaceae	g__Clostridioides	s__[Clostridium] hiranonis	6470.08	-0.260006	0.62784	-0.414128	0.67878	0.850576
k__Bacteria	p__Firmicutes	c__Clostridia	o__Clostridiales	f__Hungateiclostridiaceae	g__Hungateiclostridium	s__Hungateiclostridiaceae bacterium KB18	13232.4	0.257571	0.621825	0.414217	0.678715	0.850576
k__Bacteria	p__Fusobacteria	c__Fusobacteriia	o__Fusobacteriales	f__Fusobacteriaceae	g__Fusobacterium	s__nucleatum	12755.3	-0.311868	0.767207	-0.406498	0.684377	0.850853
k__Bacteria	p__Proteobacteria	c__Gammaproteobacteria	o__Pseudomonadales	f__Pseudomonadaceae	g__Pseudomonas	s__aeruginosa group	7961.93	-0.198042	0.487563	-0.406188	0.684605	0.850853
k__Bacteria	p__Firmicutes	c__Clostridia	o__Clostridiales	f__Clostridiaceae	g__Clostridium	s__novyi	4522.68	-0.188164	0.461002	-0.408163	0.683154	0.850853
k__Bacteria	p__Firmicutes	c__Bacilli	o__Bacillales	f__Bacillaceae	g__Bacillus	s__cellulosilyticus	1100.7	0.218354	0.529617	0.412286	0.68013	0.850853
k__Bacteria	p__Proteobacteria	c__Gammaproteobacteria	o__Pasteurellales	f__Pasteurellaceae	g__Mannheimia	s__haemolytica	1204.79	0.268146	0.653468	0.410343	0.681554	0.850853
k__Bacteria	p__Actinobacteria	c__Actinobacteria	o__Propionibacteriales	f__Propionibacteriaceae	g__Cutibacterium	s__acnes	1898.85	0.338531	0.827421	0.40914	0.682437	0.850853
k__Bacteria	p__Firmicutes	c__Bacilli	o__Bacillales	f__Staphylococcaceae	g__Gemella	s__sanguinis	14673.4	-0.616231	1.5346	-0.401559	0.688009	0.851056
k__Bacteria	p__Proteobacteria	c__Gammaproteobacteria	o__Xanthomonadales	f__Xanthomonadaceae	g__Xanthomonas	s__	2425.96	-0.210349	0.522992	-0.402203	0.687535	0.851056
k__Bacteria	p__Firmicutes	c__Clostridia	o__Clostridiales	f__Clostridiaceae	g__Clostridium	s__bornimense	4364.8	-0.209172	0.521776	-0.400885	0.688505	0.851056
k__Bacteria	p__Bacteroidetes	c__Flavobacteriia	o__Flavobacteriales	f__Flavobacteriaceae	g__	s__	3203.33	0.18778	0.468121	0.401136	0.68832	0.851056
k__Bacteria	p__Firmicutes	c__Clostridia	o__Clostridiales	f__Lachnospiraceae	g__Anaerobutyricum	s__Lachnospiraceae bacterium oral taxon 500	6449.49	-0.216149	0.546597	-0.395446	0.692514	0.853695
k__Bacteria	p__Proteobacteria	c__Gammaproteobacteria	o__Pseudomonadales	f__Pseudomonadaceae	g__Pseudomonas	s__mendocina	2028.88	-0.204055	0.515566	-0.395788	0.692261	0.853695
k__Bacteria	p__Spirochaetes	c__Spirochaetia	o__Brachyspirales	f__Brachyspiraceae	g__Brachyspira	s__pilosicoli	2308.05	0.178702	0.453555	0.394003	0.693579	0.853851
k__Bacteria	p__Bacteroidetes	c__Flavobacteriia	o__Flavobacteriales	f__Flavobacteriaceae	g__Flavobacterium	s__anhuiense	1405.77	0.206196	0.527306	0.391036	0.695771	0.855394
k__Bacteria	p__Proteobacteria	c__Gammaproteobacteria	o__Pseudomonadales	f__Pseudomonadaceae	g__Pseudomonas	s__stutzeri	4045.49	-0.173759	0.448489	-0.387432	0.698436	0.85636
k__Bacteria	p__Proteobacteria	c__Gammaproteobacteria	o__Pseudomonadales	f__Pseudomonadaceae	g__Pseudomonas	s__stutzeri subgroup	4045.49	-0.173759	0.448489	-0.387432	0.698436	0.85636
k__Bacteria	p__Actinobacteria	c__Actinobacteria	o__Actinomycetales	f__Actinomycetaceae	g__Actinomyces	s__gaoshouyii	1180.49	-0.231754	0.606752	-0.381958	0.702493	0.860176
k__Bacteria	p__Actinobacteria	c__Actinobacteria	o__Corynebacteriales	f__Mycobacteriaceae	g__Mycobacterium	s__avium complex (MAC)	3089.65	-0.186297	0.498025	-0.374072	0.708351	0.865024
k__Bacteria	p__Proteobacteria	c__Betaproteobacteria	o__Burkholderiales	f__Burkholderiaceae	g__Ralstonia	s__	1451.58	-0.174393	0.464811	-0.375192	0.707518	0.865024
k__Bacteria	p__Actinobacteria	c__Actinobacteria	o__Actinomycetales	f__Actinomycetaceae	g__Actinomyces	s__howellii	1811.53	0.25545	0.687991	0.371298	0.710416	0.865375
k__Bacteria	p__Actinobacteria	c__Coriobacteriia	o__Eggerthellales	f__Eggerthellaceae	g__Eggerthella	s__lenta	365088	0.779444	2.10018	0.371133	0.710539	0.865375
k__Bacteria	p__Proteobacteria	c__Alphaproteobacteria	o__Rhizobiales	f__Bradyrhizobiaceae	g__Bradyrhizobium	s__	2848.71	-0.20378	0.551831	-0.369279	0.71192	0.8659
k__Bacteria	p__Proteobacteria	c__Gammaproteobacteria	o__Pseudomonadales	f__Pseudomonadaceae	g__Pseudomonas	s__protegens	1211.3	-0.172291	0.470663	-0.366061	0.714319	0.866112
k__Bacteria	p__Proteobacteria	c__Alphaproteobacteria	o__Rhodobacterales	f__Rhodobacteraceae	g__	s__	2540.29	-0.162658	0.446928	-0.363948	0.715897	0.866112
k__Bacteria	p__Firmicutes	c__Bacilli	o__Bacillales	f__Bacillaceae	g__Bacillus	s__flexus	1191.83	0.193602	0.527924	0.366723	0.713826	0.866112
k__Bacteria	p__Actinobacteria	c__Actinobacteria	o__Actinomycetales	f__Actinomycetaceae	g__Actinomyces	s__sp. oral taxon 414	29596.1	0.486645	1.33559	0.364366	0.715585	0.866112
k__Bacteria	p__Proteobacteria	c__Betaproteobacteria	o__Burkholderiales	f__Burkholderiaceae	g__Cupriavidus	s__metallidurans	1090.83	-0.160022	0.44176	-0.362237	0.717175	0.866507
k__Bacteria	p__Actinobacteria	c__Actinobacteria	o__Actinomycetales	f__Actinomycetaceae	g__Actinomyces	s__	34793	0.324515	0.903083	0.359342	0.719339	0.867971
k__Bacteria	p__Firmicutes	c__Clostridia	o__Clostridiales	f__Clostridiaceae	g__Clostridium	s__estertheticum	2986.74	0.158784	0.446602	0.355538	0.722186	0.869676
k__Bacteria	p__Firmicutes	c__Bacilli	o__Bacillales	f__Paenibacillaceae	g__Cohnella	s__candidum	1098.5	0.162704	0.460041	0.353673	0.723584	0.869676
k__Bacteria	p__Proteobacteria	c__Gammaproteobacteria	o__Enterobacterales	f__Enterobacteriaceae	g__Citrobacter	s__	4100.36	0.254024	0.718334	0.353629	0.723617	0.869676
k__Bacteria	p__Actinobacteria	c__Coriobacteriia	o__Eggerthellales	f__Eggerthellaceae	g__Gordonibacter	s__urolithinfaciens	149016	-0.69013	1.97812	-0.348882	0.727178	0.871247
k__Bacteria	p__Proteobacteria	c__Gammaproteobacteria	o__Enterobacterales	f__Enterobacteriaceae	g__Citrobacter	s__portucalensis	2506.45	-0.408385	1.18051	-0.34594	0.729388	0.871247
k__Bacteria	p__Proteobacteria	c__Gammaproteobacteria	o__Enterobacterales	f__Enterobacteriaceae	g__Klebsiella	s__quasipneumoniae	2069.03	-0.268097	0.772397	-0.347098	0.728518	0.871247
k__Bacteria	p__Bacteroidetes	c__Flavobacteriia	o__Flavobacteriales	f__Flavobacteriaceae	g__Riemerella	s__anatipestifer	1251.89	0.204133	0.583637	0.34976	0.726519	0.871247
k__Bacteria	p__Firmicutes	c__Clostridia	o__Clostridiales	f__Hungateiclostridiaceae	g__Mageeibacillus	s__indolicus	3315.14	0.227119	0.662206	0.342974	0.731618	0.871247
k__Bacteria	p__Proteobacteria	c__Gammaproteobacteria	o__Enterobacterales	f__Enterobacteriaceae	g__Escherichia	s__albertii	3681.39	0.460145	1.3415	0.343007	0.731593	0.871247
k__Bacteria	p__Firmicutes	c__Bacilli	o__Lactobacillales	f__Streptococcaceae	g__Streptococcus	s__sp. I-P16	23148.8	0.568552	1.65675	0.343172	0.731469	0.871247
k__Bacteria	p__Firmicutes	c__Erysipelotrichia	o__Erysipelotrichales	f__Erysipelotrichaceae	g__Turicibacter	s__sp. H121	26570.1	-0.571415	1.69919	-0.336286	0.736655	0.87129
k__Bacteria	p__Actinobacteria	c__Actinobacteria	o__Actinomycetales	f__Actinomycetaceae	g__Actinomyces	s__sp. oral taxon 897	3872.05	-0.395515	1.18484	-0.333813	0.73852	0.87129
k__Bacteria	p__Bacteroidetes	c__Bacteroidia	o__Bacteroidales	f__Prevotellaceae	g__Prevotella	s__intermedia	3634.02	-0.255393	0.773475	-0.330189	0.741257	0.87129
k__Bacteria	p__Firmicutes	c__Clostridia	o__Clostridiales	f__Clostridiaceae	g__Clostridium	s__perfringens	16299.9	-0.205085	0.640216	-0.320338	0.748712	0.87129
k__Bacteria	p__Proteobacteria	c__Betaproteobacteria	o__Burkholderiales	f__Comamonadaceae	g__Ramlibacter	s__tataouinensis	1356.61	-0.189897	0.570531	-0.332844	0.739252	0.87129
k__Bacteria	p__Actinobacteria	c__Actinobacteria	o__Corynebacteriales	f__	g__	s__	2604.73	-0.161421	0.484892	-0.332901	0.739209	0.87129
k__Bacteria	p__Proteobacteria	c__Gammaproteobacteria	o__Xanthomonadales	f__Xanthomonadaceae	g__Stenotrophomonas	s__	1892.43	-0.161049	0.487877	-0.330102	0.741323	0.87129
k__Bacteria	p__Bacteroidetes	c__Flavobacteriia	o__Flavobacteriales	f__Flavobacteriaceae	g__Elizabethkingia	s__anophelis	1665.47	-0.157291	0.483141	-0.325559	0.744758	0.87129
k__Bacteria	p__Proteobacteria	c__Gammaproteobacteria	o__Pseudomonadales	f__Pseudomonadaceae	g__Pseudomonas	s__stutzeri group	4984.15	-0.143331	0.44781	-0.320072	0.748914	0.87129
k__Bacteria	p__Firmicutes	c__Clostridia	o__Clostridiales	f__Peptococcaceae	g__Desulfitobacterium	s__hafniense	2212.15	-0.129965	0.40758	-0.318869	0.749826	0.87129
k__Bacteria	p__Firmicutes	c__Clostridia	o__Halanaerobiales	f__Halanaerobiaceae	g__Halanaerobium	s__hydrogeniformans	1300.41	0.168355	0.500475	0.336391	0.736576	0.87129
k__Bacteria	p__Firmicutes	c__Clostridia	o__Clostridiales	f__Clostridiaceae	g__Clostridium	s__argentinense	3205.6	0.175531	0.548254	0.320164	0.748844	0.87129
k__Bacteria	p__Fusobacteria	c__Fusobacteriia	o__Fusobacteriales	f__Fusobacteriaceae	g__Ilyobacter	s__polytropus	1445.88	0.178731	0.530992	0.336598	0.73642	0.87129
k__Bacteria	p__Firmicutes	c__Bacilli	o__Bacillales	f__Bacillaceae	g__Fictibacillus	s__arsenicus	1431.47	0.181907	0.560133	0.324756	0.745366	0.87129
k__Bacteria	p__Firmicutes	c__Clostridia	o__Clostridiales	f__Ruminococcaceae	g__Flavonifractor	s__[Clostridium] cellulosi	2888.44	0.184404	0.575003	0.320701	0.748437	0.87129
k__Bacteria	p__Actinobacteria	c__Actinobacteria	o__Actinomycetales	f__Actinomycetaceae	g__Actinomyces	s__sp. dk561	1451.17	0.205137	0.623916	0.32879	0.742315	0.87129
k__Bacteria	p__Firmicutes	c__Negativicutes	o__Veillonellales	f__Veillonellaceae	g__Dialister	s__massiliensis	4340.43	0.450015	1.37214	0.327966	0.742937	0.87129
k__Bacteria	p__Firmicutes	c__Erysipelotrichia	o__Erysipelotrichales	f__Erysipelotrichaceae	g__Longibaculum	s__sp. KGMB06250	239473	0.552944	1.64225	0.3367	0.736343	0.87129
k__Bacteria	p__Firmicutes	c__Bacilli	o__Lactobacillales	f__Lactobacillaceae	g__Lactobacillus	s__ruminis	346123	0.987431	3.06995	0.321644	0.747723	0.87129
k__Bacteria	p__Firmicutes	c__Bacilli	o__Bacillales	f__Bacillaceae	g__Lysinibacillus	s__sp. 2017	1139.46	0.174482	0.550746	0.31681	0.751388	0.871993
k__Bacteria	p__Firmicutes	c__Clostridia	o__Clostridiales	f__Christensenellaceae	g__Flintibacter	s__sp. KGMB00164	22625.2	-0.224456	0.715096	-0.313883	0.75361	0.872258
k__Bacteria	p__Firmicutes	c__Bacilli	o__Bacillales	f__Paenibacillaceae	g__Saccharibacillus	s__brassicae	1710.22	-0.129554	0.417639	-0.310207	0.756404	0.872258
k__Bacteria	p__Firmicutes	c__Bacilli	o__Bacillales	f__Paenibacillaceae	g__Paenibacillus	s__borealis	1220.37	0.140886	0.45259	0.311288	0.755582	0.872258
k__Bacteria	p__Actinobacteria	c__Actinobacteria	o__Micrococcales	f__Micrococcaceae	g__	s__	1223.21	0.143181	0.458039	0.312596	0.754587	0.872258
k__Bacteria	p__Firmicutes	c__Negativicutes	o__Veillonellales	f__Veillonellaceae	g__Veillonella	s__rodentium	3538.77	0.257427	0.824298	0.312299	0.754814	0.872258
k__Bacteria	p__Proteobacteria	c__Epsilonproteobacteria	o__Campylobacterales	f__Campylobacteraceae	g__Campylobacter	s__coli	3317.48	0.222512	0.722099	0.308146	0.757971	0.872961
k__Bacteria	p__Actinobacteria	c__Actinobacteria	o__Streptosporangiales	f__Thermomonosporaceae	g__Actinomadura	s__sp. WMMB499	1188.38	-0.157574	0.528279	-0.298279	0.765491	0.880507
k__Bacteria	p__Spirochaetes	c__Spirochaetia	o__Brachyspirales	f__Brachyspiraceae	g__Brachyspira	s__hampsonii	1177.88	-0.141038	0.48982	-0.287939	0.773393	0.886633
k__Bacteria	p__Firmicutes	c__Clostridia	o__Clostridiales	f__Peptococcaceae	g__Dehalobacter	s__restrictus	1396.39	-0.13544	0.47227	-0.286786	0.774276	0.886633
k__Bacteria	p__Firmicutes	c__Clostridia	o__Clostridiales	f__Clostridiaceae	g__Clostridium	s__tyrobutyricum	2380.68	0.157571	0.553661	0.284599	0.775951	0.886633
k__Bacteria	p__Proteobacteria	c__Gammaproteobacteria	o__Pasteurellales	f__Pasteurellaceae	g__Glaesserella	s__parasuis	1473.18	0.159026	0.560583	0.28368	0.776656	0.886633
k__Bacteria	p__Firmicutes	c__Clostridia	o__Clostridiales	f__Clostridiales Family XIII. Incertae Sedis	g__	s__[Eubacterium] sulci	12032.5	0.338301	1.18322	0.285916	0.774942	0.886633
k__Bacteria	p__Actinobacteria	c__Actinobacteria	o__Actinomycetales	f__Actinomycetaceae	g__Schaalia	s__cardiffensis	1879.47	0.368991	1.28896	0.28627	0.774672	0.886633
k__Bacteria	p__Firmicutes	c__Clostridia	o__Clostridiales	f__Clostridiaceae	g__Clostridium	s__saccharoperbutylacetonicum	6554.94	-0.139116	0.500725	-0.277829	0.781144	0.889727
k__Bacteria	p__Actinobacteria	c__Actinobacteria	o__Propionibacteriales	f__Propionibacteriaceae	g__Pseudopropionibacterium	s__propionicum	4646.71	0.375941	1.35425	0.2776	0.781319	0.889727
k__Bacteria	p__Firmicutes	c__Clostridia	o__Clostridiales	f__Clostridiaceae	g__Hathewaya	s__histolytica	2025.69	-0.124584	0.452574	-0.275279	0.783102	0.890644
k__Bacteria	p__Actinobacteria	c__Actinobacteria	o__Corynebacteriales	f__Mycobacteriaceae	g__Mycobacterium	s__	1701.64	-0.124734	0.460461	-0.270889	0.786476	0.892124
k__Bacteria	p__Proteobacteria	c__Gammaproteobacteria	o__Enterobacterales	f__Enterobacteriaceae	g__Enterobacter	s__hormaechei	6235.73	0.400986	1.48643	0.269765	0.787341	0.892124
k__Bacteria	p__Firmicutes	c__Bacilli	o__Lactobacillales	f__Streptococcaceae	g__Streptococcus	s__viridans	45086	0.449469	1.65466	0.271638	0.785901	0.892124
k__Bacteria	p__Firmicutes	c__Clostridia	o__Clostridiales	f__Christensenellaceae	g__Massilistercora	s__Clostridiales bacterium CCNA10	44109	-0.178062	0.669269	-0.266055	0.790197	0.893424
k__Bacteria	p__Proteobacteria	c__Alphaproteobacteria	o__Rhizobiales	f__Rhizobiaceae	g__	s__	1090.73	-0.125664	0.475182	-0.264454	0.79143	0.893424
k__Bacteria	p__Firmicutes	c__Bacilli	o__Lactobacillales	f__Streptococcaceae	g__Streptococcus	s__sp. A12	59673.3	0.44003	1.66287	0.264622	0.791301	0.893424
k__Bacteria	p__Firmicutes	c__Clostridia	o__Clostridiales	f__Clostridiaceae	g__Clostridium	s__taeniosporum	3650.84	-0.151119	0.582983	-0.259217	0.795468	0.89687
k__Bacteria	p__Firmicutes	c__Negativicutes	o__Acidaminococcales	f__Acidaminococcaceae	g__Acidaminococcus	s__intestini	2699.09	0.169276	0.657397	0.257495	0.796797	0.897258
k__Bacteria	p__Spirochaetes	c__Spirochaetia	o__Spirochaetales	f__Borreliaceae	g__Borrelia	s__miyamotoi	1160.05	0.128515	0.508581	0.252694	0.800505	0.900321
k__Bacteria	p__Firmicutes	c__Clostridia	o__Clostridiales	f__Clostridiaceae	g__Clostridium	s__sp. CT4	3751.74	0.130505	0.546425	0.238835	0.811234	0.911262
k__Bacteria	p__Actinobacteria	c__Actinobacteria	o__Micrococcales	f__Micrococcaceae	g__Micrococcus	s__luteus	1580.29	-0.130031	0.554247	-0.234609	0.814512	0.912047
k__Bacteria	p__Firmicutes	c__Clostridia	o__Clostridiales	f__Clostridiaceae	g__Clostridium	s__scatologenes	3237.06	0.124188	0.528984	0.234767	0.814389	0.912047
k__Bacteria	p__Actinobacteria	c__Coriobacteriia	o__Coriobacteriales	f__Atopobiaceae	g__Parolsenella	s__catena	26205.5	0.363441	1.55274	0.234064	0.814935	0.912047
k__Bacteria	p__Fusobacteria	c__Fusobacteriia	o__Fusobacteriales	f__Leptotrichiaceae	g__Leptotrichia	s__trevisanii	1952.41	0.138884	0.603606	0.230091	0.818021	0.914377
k__Bacteria	p__Spirochaetes	c__Spirochaetia	o__Brachyspirales	f__Brachyspiraceae	g__Brachyspira	s__hyodysenteriae	1424.03	0.106704	0.470393	0.22684	0.820548	0.915216
k__Bacteria	p__Proteobacteria	c__Gammaproteobacteria	o__Enterobacterales	f__Morganellaceae	g__Morganella	s__morganii	2090.66	0.121228	0.535129	0.22654	0.820781	0.915216
k__Bacteria	p__Firmicutes	c__Negativicutes	o__Veillonellales	f__Veillonellaceae	g__Dialister	s__hominis	6400.03	0.361421	1.61436	0.223878	0.822852	0.916404
k__Bacteria	p__Firmicutes	c__Erysipelotrichia	o__Erysipelotrichales	f__Erysipelotrichaceae	g__Erysipelothrix	s__larvae	1250.73	0.153445	0.690395	0.222257	0.824114	0.916688
k__Bacteria	p__Firmicutes	c__Clostridia	o__Clostridiales	f__Peptococcaceae	g__Syntrophobotulus	s__glycolicus	1551.9	-0.110737	0.506621	-0.21858	0.826978	0.918752
k__Bacteria	p__Firmicutes	c__Clostridia	o__Clostridiales	f__Heliobacteriaceae	g__Heliobacterium	s__modesticaldum	1631.83	-0.113457	0.523679	-0.216654	0.828478	0.919298
k__Bacteria	p__Proteobacteria	c__Gammaproteobacteria	o__Enterobacterales	f__Yersiniaceae	g__Serratia	s__plymuthica	1423.39	-0.114453	0.553225	-0.206884	0.8361	0.926627
k__Bacteria	p__Firmicutes	c__Clostridia	o__Clostridiales	f__Clostridiaceae	g__Clostridium	s__septicum	4605.79	-0.162543	0.80738	-0.201321	0.840448	0.930313
k__Bacteria	p__Firmicutes	c__Clostridia	o__Clostridiales	f__Clostridiaceae	g__Clostridium	s__chauvoei	6613.88	-0.141285	0.752128	-0.187846	0.850997	0.935878
k__Bacteria	p__Actinobacteria	c__Actinobacteria	o__Micrococcales	f__Micrococcaceae	g__Kocuria	s__rosea	1127.3	-0.100221	0.53377	-0.187761	0.851064	0.935878
k__Bacteria	p__Firmicutes	c__Clostridia	o__Clostridiales	f__Clostridiaceae	g__Clostridium	s__	24763.5	-0.0964438	0.515664	-0.187028	0.851638	0.935878
k__Bacteria	p__Firmicutes	c__Clostridia	o__Clostridiales	f__Clostridiaceae	g__Clostridium	s__cochlearium	1801.09	0.0896971	0.473161	0.18957	0.849646	0.935878
k__Bacteria	p__Firmicutes	c__Clostridia	o__Clostridiales	f__Lachnospiraceae	g__Lachnoanaerobaculum	s__umeaense	16381	0.144973	0.757998	0.191258	0.848323	0.935878
k__Bacteria	p__Firmicutes	c__Erysipelotrichia	o__Erysipelotrichales	f__Erysipelotrichaceae	g__	s__Erysipelotrichaceae bacterium I46	55461.2	0.292322	1.52923	0.191156	0.848403	0.935878
k__Bacteria	p__Verrucomicrobia	c__Verrucomicrobiae	o__Verrucomicrobiales	f__Akkermansiaceae	g__Akkermansia	s__muciniphila	201965	0.399395	2.16312	0.184639	0.853513	0.936807
k__Bacteria	p__Proteobacteria	c__Gammaproteobacteria	o__Enterobacterales	f__Enterobacteriaceae	g__Pluralibacter	s__gergoviae	1215.1	-0.101721	0.563254	-0.180595	0.856685	0.938029
k__Bacteria	p__Firmicutes	c__Tissierellia	o__Tissierellales	f__Gottschalkiaceae	g__Gottschalkia	s__acidurici	2030	0.092823	0.510464	0.18184	0.855708	0.938029
k__Bacteria	p__Fusobacteria	c__Fusobacteriia	o__Fusobacteriales	f__Fusobacteriaceae	g__Fusobacterium	s__pseudoperiodonticum	4044.68	-0.107842	0.615267	-0.175277	0.860862	0.940342
k__Bacteria	p__Actinobacteria	c__Actinobacteria	o__Corynebacteriales	f__Mycobacteriaceae	g__Mycobacteroides	s__abscessus	1144.97	-0.0787668	0.447776	-0.175907	0.860367	0.940342
k__Bacteria	p__Firmicutes	c__Tissierellia	o__Tissierellales	f__Peptoniphilaceae	g__Peptoniphilus	s__sp. ING2-D1G	1996.58	-0.122953	0.726072	-0.16934	0.865529	0.943179
k__Bacteria	p__Planctomycetes	c__Planctomycetia	o__Gemmatales	f__Gemmataceae	g__Gemmata	s__obscuriglobus	1144.94	-0.099524	0.583463	-0.170575	0.864558	0.943179
k__Bacteria	p__Actinobacteria	c__Actinobacteria	o__Corynebacteriales	f__Mycobacteriaceae	g__	s__	3248.63	-0.086604	0.517717	-0.167281	0.867149	0.943815
k__Bacteria	p__Proteobacteria	c__Gammaproteobacteria	o__Enterobacterales	f__Enterobacteriaceae	g__Enterobacter	s__cloacae	4271.29	-0.125505	0.760924	-0.164938	0.868993	0.944451
k__Bacteria	p__Proteobacteria	c__Gammaproteobacteria	o__Aeromonadales	f__Aeromonadaceae	g__Aeromonas	s__hydrophila	2383.23	-0.0705929	0.4307	-0.163903	0.869808	0.944451
k__Bacteria	p__Firmicutes	c__Clostridia	o__Clostridiales	f__Clostridiaceae	g__Clostridium	s__saccharobutylicum	5099.18	-0.0857916	0.532	-0.161262	0.871887	0.945582
k__Bacteria	p__Firmicutes	c__Bacilli	o__Bacillales	f__Paenibacillaceae	g__Paenibacillus	s__sp. 32O-W	1192.99	-0.0608051	0.383742	-0.158453	0.8741	0.946855
k__Bacteria	p__Fusobacteria	c__Fusobacteriia	o__Fusobacteriales	f__Leptotrichiaceae	g__Leptotrichia	s__hongkongensis	1177.28	-0.118781	0.761752	-0.155931	0.876087	0.947881
k__Bacteria	p__Actinobacteria	c__Actinobacteria	o__Actinomycetales	f__Actinomycetaceae	g__Actinomyces	s__sp. oral taxon 171	31365.1	-0.177242	1.16437	-0.152221	0.879013	0.948792
k__Bacteria	p__Firmicutes	c__Bacilli	o__Lactobacillales	f__Enterococcaceae	g__Enterococcus	s__casseliflavus	9050.16	0.221313	1.44852	0.152785	0.878567	0.948792
k__Bacteria	p__Actinobacteria	c__Actinobacteria	o__Micrococcales	f__	g__	s__	3228.18	-0.08058	0.54296	-0.148409	0.88202	0.950912
k__Bacteria	p__Actinobacteria	c__Actinobacteria	o__Actinomycetales	f__Actinomycetaceae	g__Actinomyces	s__sp. Chiba101	1803.03	0.0897915	0.621956	0.14437	0.885209	0.953221
k__Bacteria	p__Firmicutes	c__Bacilli	o__Bacillales	f__Paenibacillaceae	g__Paenibacillus	s__sp. 12200R-189	1347.21	0.0681436	0.481165	0.141622	0.887379	0.95443
k__Bacteria	p__Firmicutes	c__Clostridia	o__Clostridiales	f__Ruminococcaceae	g__Ethanoligenens	s__harbinense	5447.07	-0.0690116	0.510009	-0.135315	0.892363	0.958659
k__Bacteria	p__Firmicutes	c__Clostridia	o__Clostridiales	f__Clostridiaceae	g__Clostridium	s__acetobutylicum	2411.15	0.0602033	0.475577	0.12659	0.899265	0.960411
k__Bacteria	p__Firmicutes	c__Clostridia	o__Clostridiales	f__Clostridiaceae	g__Caloramator	s__Clostridiaceae bacterium 14S0207	2811.67	0.0620317	0.472185	0.131372	0.895481	0.960411
k__Bacteria	p__Firmicutes	c__Clostridia	o__Clostridiales	f__Lachnospiraceae	g__Anaerotignum	s__propionicum	4666.54	0.0673691	0.528706	0.127423	0.898606	0.960411
k__Bacteria	p__Proteobacteria	c__Gammaproteobacteria	o__Enterobacterales	f__Yersiniaceae	g__Yersinia	s__	1166.25	0.0752241	0.579499	0.129809	0.896718	0.960411
k__Bacteria	p__Firmicutes	c__Clostridia	o__Clostridiales	f__Clostridiaceae	g__Clostridium	s__tetani	4638.61	0.0818842	0.640955	0.127753	0.898344	0.960411
k__Bacteria	p__Firmicutes	c__Clostridia	o__Clostridiales	f__Peptococcaceae	g__Desulfitobacterium	s__dichloroeliminans	1196.72	-0.067203	0.543072	-0.123746	0.901516	0.960563
k__Bacteria	p__Firmicutes	c__Clostridia	o__Clostridiales	f__Ruminococcaceae	g__Ruminococcus	s__	1647.98	0.0800062	0.645156	0.124011	0.901307	0.960563
k__Bacteria	p__Firmicutes	c__Bacilli	o__Bacillales	f__Paenibacillaceae	g__Paenibacillus	s__beijingensis	1245.52	0.0509712	0.449525	0.113389	0.909722	0.967044
k__Bacteria	p__Firmicutes	c__Clostridia	o__Clostridiales	f__Ruminococcaceae	g__Flavonifractor	s__plautii	60430.6	0.0804251	0.707481	0.113678	0.909493	0.967044
k__Bacteria	p__Firmicutes	c__Clostridia	o__Clostridiales	f__Peptococcaceae	g__Desulfotomaculum	s__ruminis	1264.46	-0.0519333	0.482161	-0.10771	0.914226	0.968198
k__Bacteria	p__Proteobacteria	c__Gammaproteobacteria	o__Pseudomonadales	f__Pseudomonadaceae	g__Pseudomonas	s__putida group	8666.45	-0.0475128	0.445458	-0.106661	0.915058	0.968198
k__Bacteria	p__Proteobacteria	c__Alphaproteobacteria	o__Rhizobiales	f__Rhizobiaceae	g__Agrobacterium	s__tumefaciens complex	3786.22	-0.0433843	0.396675	-0.10937	0.912909	0.968198
k__Bacteria	p__Proteobacteria	c__Epsilonproteobacteria	o__Campylobacterales	f__Campylobacteraceae	g__Campylobacter	s__lari	1089.22	0.0495143	0.462095	0.107152	0.914669	0.968198
k__Bacteria	p__Fusobacteria	c__Fusobacteriia	o__Fusobacteriales	f__Fusobacteriaceae	g__Fusobacterium	s__hwasookii	2022.19	-0.0684508	0.651058	-0.105138	0.916266	0.968351
k__Bacteria	p__Proteobacteria	c__Gammaproteobacteria	o__Enterobacterales	f__Enterobacteriaceae	g__Enterobacter	s__cloacae complex	35698.8	-0.13698	1.38667	-0.0987831	0.92131	0.969497
k__Bacteria	p__Actinobacteria	c__Actinobacteria	o__Propionibacteriales	f__Propionibacteriaceae	g__Acidipropionibacterium	s__acidipropionici	1193.55	-0.0517393	0.506499	-0.102151	0.918637	0.969497
k__Bacteria	p__Proteobacteria	c__Deltaproteobacteria	o__Desulfobacterales	f__Desulfobacteraceae	g__Desulfosarcina	s__ovata	1416.62	0.0402047	0.408545	0.0984093	0.921607	0.969497
k__Bacteria	p__Firmicutes	c__Clostridia	o__Clostridiales	f__Lachnospiraceae	g__Lachnoclostridium	s__[Clostridium] saccharolyticum	27062.4	0.0602311	0.6108	0.0986103	0.921448	0.969497
k__Bacteria	p__Proteobacteria	c__Alphaproteobacteria	o__Rhizobiales	f__Rhizobiaceae	g__Agrobacterium	s__tumefaciens	3130.41	-0.0381065	0.392863	-0.096997	0.922729	0.969557
k__Bacteria	p__Firmicutes	c__Clostridia	o__Clostridiales	f__Clostridiaceae	g__Clostridium	s__isatidis	4021.78	-0.0554415	0.638414	-0.0868425	0.930797	0.972426
k__Bacteria	p__Actinobacteria	c__Actinobacteria	o__Micrococcales	f__Microbacteriaceae	g__Rathayibacter	s__festucae	1080.97	-0.0466305	0.524903	-0.0888364	0.929212	0.972426
k__Bacteria	p__Proteobacteria	c__Gammaproteobacteria	o__Pseudomonadales	f__Pseudomonadaceae	g__Pseudomonas	s__putida	4914.64	0.0377286	0.427297	0.0882959	0.929641	0.972426
k__Bacteria	p__Firmicutes	c__Negativicutes	o__Selenomonadales	f__Sporomusaceae	g__Sporomusa	s__termitida	1436.86	0.0413948	0.469831	0.0881057	0.929793	0.972426
k__Bacteria	p__Firmicutes	c__Clostridia	o__Clostridiales	f__Lachnospiraceae	g__Anaerobutyricum	s__Lachnospiraceae bacterium GAM79	141774	0.0532539	0.602317	0.0884151	0.929547	0.972426
k__Bacteria	p__Firmicutes	c__Bacilli	o__Bacillales	f__Staphylococcaceae	g__Gemella	s__haemolysans	4648.33	0.103437	1.25433	0.0824634	0.934278	0.974946
k__Bacteria	p__Proteobacteria	c__Gammaproteobacteria	o__Pseudomonadales	f__Pseudomonadaceae	g__Pseudomonas	s__chlororaphis	3377.23	-0.0345186	0.460974	-0.0748819	0.940309	0.980116
k__Bacteria	p__Proteobacteria	c__Gammaproteobacteria	o__Pseudomonadales	f__Pseudomonadaceae	g__Pseudomonas	s__citronellolis	1154.05	-0.0357975	0.622672	-0.0574901	0.954155	0.981081
k__Bacteria	p__Proteobacteria	c__Gammaproteobacteria	o__Enterobacterales	f__Erwiniaceae	g__Buchnera	s__aphidicola	3541.67	-0.0336509	0.490672	-0.0685812	0.945323	0.981081
k__Bacteria	p__Proteobacteria	c__Epsilonproteobacteria	o__Campylobacterales	f__Campylobacteraceae	g__Arcobacter	s__butzleri	1432.91	-0.0287098	0.526673	-0.0545115	0.956528	0.981081
k__Bacteria	p__Proteobacteria	c__Gammaproteobacteria	o__Enterobacterales	f__Yersiniaceae	g__Serratia	s__	4928.52	-0.0253	0.434502	-0.0582277	0.953567	0.981081
k__Bacteria	p__Proteobacteria	c__Gammaproteobacteria	o__Pseudomonadales	f__Pseudomonadaceae	g__Pseudomonas	s__	18099.7	-0.021527	0.40955	-0.0525626	0.95808	0.981081
k__Bacteria	p__Firmicutes	c__Bacilli	o__Bacillales	f__Paenibacillaceae	g__Brevibacillus	s__agri	1145.89	0.0210519	0.425861	0.0494339	0.960574	0.981081
k__Bacteria	p__Proteobacteria	c__Gammaproteobacteria	o__Pseudomonadales	f__Pseudomonadaceae	g__Pseudomonas	s__fluorescens group	9292.85	0.0227654	0.38154	0.0596671	0.952421	0.981081
k__Bacteria	p__Proteobacteria	c__Gammaproteobacteria	o__Xanthomonadales	f__Xanthomonadaceae	g__Stenotrophomonas	s__maltophilia	5026.01	0.0241962	0.490031	0.0493768	0.960619	0.981081
k__Bacteria	p__Proteobacteria	c__Gammaproteobacteria	o__Xanthomonadales	f__Xanthomonadaceae	g__Stenotrophomonas	s__maltophilia group	5026.01	0.0241962	0.490031	0.0493768	0.960619	0.981081
k__Bacteria	p__Bacteroidetes	c__Flavobacteriia	o__Flavobacteriales	f__Flavobacteriaceae	g__Flavobacterium	s__columnare	1784.53	0.0246537	0.474692	0.0519362	0.95858	0.981081
k__Bacteria	p__Proteobacteria	c__Gammaproteobacteria	o__Xanthomonadales	f__Xanthomonadaceae	g__Xanthomonas	s__citri	1131.3	0.0272076	0.468692	0.0580501	0.953709	0.981081
k__Bacteria	p__Proteobacteria	c__Gammaproteobacteria	o__Xanthomonadales	f__Xanthomonadaceae	g__Xanthomonas	s__citri group	1131.3	0.0272076	0.468692	0.0580501	0.953709	0.981081
k__Bacteria	p__Actinobacteria	c__Actinobacteria	o__Corynebacteriales	f__Mycobacteriaceae	g__Mycobacterium	s__avium	1187.63	0.0308772	0.50924	0.0606339	0.951651	0.981081
k__Bacteria	p__Proteobacteria	c__Betaproteobacteria	o__Burkholderiales	f__Alcaligenaceae	g__Achromobacter	s__	1369.05	0.0320195	0.529003	0.0605279	0.951735	0.981081
k__Bacteria	p__Firmicutes	c__Bacilli	o__Bacillales	f__Bacillaceae	g__Bacillus	s__cytotoxicus	1836.85	0.0324138	0.565783	0.0572902	0.954314	0.981081
k__Bacteria	p__Firmicutes	c__Clostridia	o__Clostridiales	f__Clostridiales Family XIII. Incertae Sedis	g__Aminipila	s__sp. CBA3637	4522.95	0.0351952	0.577505	0.0609434	0.951404	0.981081
k__Bacteria	p__Proteobacteria	c__Gammaproteobacteria	o__Enterobacterales	f__Erwiniaceae	g__Erwinia	s__sp. J780	1314.6	0.0420535	0.690957	0.0608628	0.951469	0.981081
k__Bacteria	p__Firmicutes	c__Negativicutes	o__Veillonellales	f__Veillonellaceae	g__Veillonella	s__dispar	173351	0.0859317	1.59951	0.0537238	0.957155	0.981081
k__Bacteria	p__Firmicutes	c__Clostridia	o__Clostridiales	f__Clostridiaceae	g__Clostridium	s__beijerinckii	6014.64	0.021935	0.469609	0.046709	0.962745	0.982151
k__Bacteria	p__Proteobacteria	c__Gammaproteobacteria	o__Pseudomonadales	f__Moraxellaceae	g__Acinetobacter	s__	3518.14	0.020102	0.528117	0.0380635	0.969637	0.988075
k__Bacteria	p__Proteobacteria	c__Gammaproteobacteria	o__Enterobacterales	f__Enterobacteriaceae	g__Cedecea	s__neteri	1245.45	-0.0145214	0.424158	-0.0342358	0.972689	0.989874
k__Bacteria	p__Actinobacteria	c__Coriobacteriia	o__Coriobacteriales	f__Atopobiaceae	g__Olsenella	s__sp. oral taxon 807	6653.46	0.0261817	0.790394	0.0331249	0.973575	0.989874
k__Bacteria	p__Bacteroidetes	c__Bacteroidia	o__Bacteroidales	f__Prevotellaceae	g__Prevotella	s__jejuni	2106.46	-0.0336211	1.22181	-0.0275175	0.978047	0.991659
k__Bacteria	p__Tenericutes	c__Mollicutes	o__Mycoplasmatales	f__Mycoplasmataceae	g__Mycoplasma	s__	1480.96	-0.0153264	0.58029	-0.0264116	0.978929	0.991659
k__Bacteria	p__Actinobacteria	c__Actinobacteria	o__Streptomycetales	f__Streptomycetaceae	g__Streptomyces	s__tsukubensis	1095.98	-0.013132	0.515725	-0.0254632	0.979685	0.991659
k__Bacteria	p__Fusobacteria	c__Fusobacteriia	o__Fusobacteriales	f__Leptotrichiaceae	g__Leptotrichia	s__sp. oral taxon 212	2191.35	0.0170816	0.643091	0.0265617	0.978809	0.991659
k__Bacteria	p__Firmicutes	c__Bacilli	o__Lactobacillales	f__Streptococcaceae	g__Lactococcus	s__raffinolactis	1712.29	-0.018986	0.819546	-0.0231665	0.981517	0.992411
k__Bacteria	p__Firmicutes	c__Bacilli	o__Lactobacillales	f__Enterococcaceae	g__Enterococcus	s__	36080.7	-0.0257271	1.29032	-0.0199385	0.984092	0.992811
k__Bacteria	p__Firmicutes	c__Clostridia	o__Clostridiales	f__Clostridiaceae	g__Clostridium	s__cellulovorans	3420.88	-0.0105365	0.495164	-0.0212788	0.983023	0.992811
k__Bacteria	p__Proteobacteria	c__Gammaproteobacteria	o__Alteromonadales	f__Pseudoalteromonadaceae	g__Pseudoalteromonas	s__	1386.64	0.00687374	0.45522	0.0150998	0.987953	0.995603
k__Bacteria	p__Proteobacteria	c__Gammaproteobacteria	o__Enterobacterales	f__Enterobacteriaceae	g__Raoultella	s__ornithinolytica	1154.47	-0.00820513	0.679575	-0.0120739	0.990367	0.996933
k__Bacteria	p__Firmicutes	c__Clostridia	o__Clostridiales	f__Clostridiaceae	g__	s__	2118.28	0.00509454	0.561564	0.00907206	0.992762	0.99714
k__Bacteria	p__Firmicutes	c__Bacilli	o__Lactobacillales	f__Leuconostocaceae	g__Leuconostoc	s__	1428.96	0.00729674	0.722171	0.0101039	0.991938	0.99714
k__Bacteria	p__Firmicutes	c__Clostridia	o__Clostridiales	f__Peptostreptococcaceae	g__Acetoanaerobium	s__sticklandii	1860.39	-0.00261753	0.479439	-0.00545956	0.995644	0.998222
k__Bacteria	p__Firmicutes	c__Clostridia	o__Clostridiales	f__Ruminococcaceae	g__Caproiciproducens	s__sp. NJN-50	7308.02	0.00260399	0.523421	0.00497495	0.996031	0.998222
k__Bacteria	p__Firmicutes	c__Bacilli	o__Bacillales	f__Bacillaceae	g__Bacillus	s__sp. X1(2014)	1284.62	-0.000659449	0.519067	-0.00127045	0.998986	0.999153
k__Bacteria	p__Proteobacteria	c__Gammaproteobacteria	o__Pseudomonadales	f__Pseudomonadaceae	g__Pseudomonas	s__chlororaphis group	4277.21	0.000477292	0.449674	0.00106142	0.999153	0.999153

## Sheet: S4
KO number	KEGG annotation	log2FoldChange	lfcSE	pvalue	padj
K11130	H/ACA ribonucleoprotein complex subunit 3	-22.95	3.0517	5.4603e-14	1.3369e-10
K01671	sulfofructosephosphate aldolase	21.416	2.8798	1.0335e-13	1.3369e-10
K03812	ribosome modulation factor	21.673	3.0802	1.977e-12	1.7048e-09
K18919	protein HokC/D	21.48	3.0804	3.1003e-12	2.0051e-09
K05785	transcriptional antiterminator RfaH	21.277	3.0806	4.9541e-12	2.2585e-09
K19778	acid stress chaperone HdeB	21.235	3.0806	5.4639e-12	2.2585e-09
K18922	protein HokE	21.186	3.0807	6.1111e-12	2.2585e-09
K07238	zinc transporter, ZIP family	2.6131	0.5694	4.4508e-06	0.0014393
K03801	lipoyl(octanoyl) transferase	5.691	1.413	5.6336e-05	0.016194
K01066	acetyl esterase	4.72	1.1915	7.4527e-05	0.01928
K07706	two-component system, LytTR family, sensor histidine kinase AgrC	3.5704	0.91277	9.1677e-05	0.021561
K03978	GTP-binding protein	1.9486	0.51587	0.00015854	0.034178
K11924	DtxR family transcriptional regulator, manganese transport regulator	3.7677	1.0118	0.0001964	0.036865
K09760	DNA recombination protein RmuC	2.925	0.78635	0.0001995	0.036865
K21977	phosphopantothenate---cysteine ligase (CTP)	3.369	0.93091	0.00029573	0.051004
K10039	putative glutamine transport system substrate-binding protein	2.8129	0.79043	0.00037261	0.058755
K03471	ribonuclease HIII	2.7481	0.77567	0.00039585	0.058755
K00950	2-amino-4-hydroxy-6-hydroxymethyldihydropteridine diphosphokinase	3.1958	0.90816	0.00043325	0.058755
K19689	aminopeptidase	2.8514	0.81185	0.00044437	0.058755
K03667	ATP-dependent HslUV protease ATP-binding subunit HslU	5.6078	1.5993	0.00045423	0.058755
K03706	transcriptional pleiotropic repressor	2.2545	0.64939	0.00051714	0.063707
K21397	ABC transport system ATP-binding/permease protein	3.4751	1.011	0.00058757	0.066603
K22736	NA	2.9221	0.85065	0.00059215	0.066603
K07707	two-component system, LytTR family, response regulator AgrA	4.0078	1.1837	0.00070944	0.076472
K00564	16S rRNA (guanine1207-N2)-methyltransferase	2.7095	0.81291	0.00085889	0.085986
K07386	putative endopeptidase	2.3021	0.69105	0.00086418	0.085986
K01667	tryptophanase	6.2539	1.8899	0.0009361	0.086616
K14982	two-component system, OmpR family, sensor histidine kinase CiaH	2.5521	0.77135	0.00093747	0.086616
K22044	NA	2.5412	0.77909	0.0011073	0.093947
K03811	nicotinamide mononucleotide transporter	2.2891	0.70408	0.0011494	0.093947
K16264	cobalt-zinc-cadmium efflux system protein	2.8158	0.86632	0.0011529	0.093947
K01281	X-Pro dipeptidyl-peptidase	2.7103	0.83677	0.0011993	0.093947
K02014	iron complex outermembrane recepter protein	4.642	1.4368	0.0012346	0.093947
K02412	flagellum-specific ATP synthase	-3.3411	1.0371	0.0012744	0.093947
K22441	NA	2.8819	0.89781	0.0013274	0.093947
K02244	competence protein ComGB	2.6239	0.8182	0.0013418	0.093947
K01926	redox-sensing transcriptional repressor	2.038	0.63559	0.0013437	0.093947
K05823	N-acetyldiaminopimelate deacetylase	2.7322	0.85652	0.0014235	0.096909
K01126	glycerophosphoryl diester phosphodiesterase	1.843	0.57935	0.001467	0.09731
K15738	ABC transport system&#160, ATP-binding/permease protein	1.6846	0.53184	0.0015377	0.098144
K20265	glutamate:GABA antiporter	2.6615	0.84113	0.0015554	0.098144
K03190	urease accessory protein	2.2912	0.72788	0.0016449	0.10132
K07224	iron uptake system component EfeO	3.7249	1.1911	0.0017647	0.1033
K09946	uncharacterized protein	5.6654	1.8128	0.0017764	0.1033
K03188	urease accessory protein	2.2198	0.71169	0.0018148	0.1033
K00131	glyceraldehyde-3-phosphate dehydrogenase (NADP+)	2.4943	0.80063	0.0018369	0.1033
K03387	alkyl hydroperoxide reductase subunit F	2.6442	0.85244	0.0019222	0.1058
K13631	AraC family transcriptional regulator, mar-sox-rob regulon activator	6.3643	2.0861	0.0022827	0.11665
K02567	periplasmic nitrate reductase NapA	4.0924	1.3427	0.0023038	0.11665
K00432	glutathione peroxidase	2.3968	0.78762	0.002342	0.11665
K00970	poly(A) polymerase	4.3527	1.431	0.0023528	0.11665
K01712	urocanate hydratase	2.4644	0.81272	0.0024271	0.11665
K04516	chorismate mutase	2.6354	0.86932	0.0024332	0.11665
K00254	dihydroorotate dehydrogenase	4.6415	1.5318	0.0024441	0.11665
K00383	glutathione reductase (NADPH)	2.2967	0.75973	0.002502	0.11665
K00164	2-oxoglutarate dehydrogenase E1 component	4.1611	1.3777	0.0025252	0.11665
K19971	manganese/zinc transport system substrate-binding protein	3.3573	1.1179	0.002671	0.11895
K22457	NA	3.8826	1.2932	0.0026794	0.11895
K03098	apolipoprotein D and lipocalin family protein	6.4856	2.1655	0.0027445	0.11895
K21742	LysR family transcriptional regulator, transcriptional activator for ttdABT operon	5.9437	1.9856	0.0027588	0.11895
K04047	starvation-inducible DNA-binding protein	3.0355	1.0232	0.0030104	0.1275
K06198	competence protein CoiA	2.7509	0.92869	0.0030557	0.1275
K15581	oligopeptide transport system permease protein	-1.2982	0.43939	0.0031326	0.12864
K06162	alpha-D-ribose 1-methylphosphonate 5-triphosphate diphosphatase	4.1279	1.4006	0.0032054	0.12957
K15834	formate hydrogenlyase maturation protein HycH	7.6475	2.6027	0.0033005	0.13038
K01419	ATP-dependent HslUV protease, peptidase subunit HslV	3.0055	1.0237	0.0033263	0.13038
K01478	arginine deiminase	2.4006	0.81956	0.0033991	0.13125
K06181	23S rRNA pseudouridine2457 synthase	5.5694	1.9044	0.0034507	0.13128
K09976	uncharacterized protein	2.5916	0.88846	0.0035343	0.13251
K01646	citrate lyase subunit gamma (acyl carrier protein)	2.8894	0.99356	0.0036366	0.1344
K12952	cation-transporting P-type ATPase E	1.9661	0.67919	0.0037946	0.13826
K03533	TorA specific chaperone	3.9902	1.3834	0.0039217	0.13899
K21828	CRP/FNR family transcriptional regulator, arginine deiminase pathway regulator	4.6977	1.6287	0.0039219	0.13899
K13252	putrescine carbamoyltransferase	3.0458	1.0605	0.0040777	0.14255
K12138	hydrogenase-4 component C	4.8849	1.7144	0.0043806	0.15034
K20112	PTS system, galactose-specific IIA component	3.3811	1.1877	0.0044166	0.15034
K07813	accessory gene regulator B	-1.8049	0.63585	0.0045325	0.15134
K15771	arabinogalactan oligomer / maltooligosaccharide transport system permease protein	-3.2581	1.1489	0.0045709	0.15134
K01155	type II restriction enzyme	4.3148	1.5249	0.0046619	0.15134
K01092	myo-inositol-1(or 4)-monophosphatase	1.5848	0.56128	0.0047493	0.15134
K06926	uncharacterized protein	-2.0964	0.74321	0.0047911	0.15134
K01531	Mg2+-importing ATPase	2.3183	0.822	0.0047971	0.15134
K02530	DeoR family transcriptional regulator, lactose phosphotransferase system repressor	3.4476	1.2254	0.0049019	0.15279
K07443	methylated-DNA-protein-cysteine methyltransferase related protein	2.4445	0.88815	0.0059164	0.17964
K20342	HTH-type transcriptional regulator, regulator for ComX	3.9526	1.4379	0.0059807	0.17964
K07236	tRNA 2-thiouridine synthesizing protein C	5.898	2.146	0.0059905	0.17964
K13280	signal peptidase, endoplasmic reticulum-type	-1.6504	0.60111	0.0060411	0.17964
K00954	pantetheine-phosphate adenylyltransferase	-0.78839	0.28855	0.0062903	0.18492
K22397	NA	-3.7821	1.3956	0.0067283	0.19557
K07586	uncharacterized protein	2.0272	0.75192	0.0070182	0.20167
K01788	N-acylglucosamine-6-phosphate 2-epimerase	2.1287	0.79125	0.0071398	0.20167
K07570	general stress protein 13	2.5634	0.95339	0.007172	0.20167
K13638	MerR family transcriptional regulator, Zn(II)-responsive regulator of zntA	6.7714	2.5242	0.0073062	0.20324
K16868	tellurite methyltransferase	3.0843	1.153	0.007472	0.20495
K03189	urease accessory protein	2.5004	0.93559	0.0075277	0.20495
K03817	ribosomal-protein-serine acetyltransferase	3.2056	1.201	0.0076054	0.20495
K03095	SprT-like protein	2.2635	0.84924	0.0076925	0.20516
K05516	curved DNA-binding protein	3.4541	1.299	0.0078383	0.20683
K05881	PTS hybrid protein	2.8059	1.0566	0.007915	0.20683
K18234	virginiamycin A acetyltransferase	3.5842	1.3571	0.0082641	0.21379
K03591	cell division protein FtsN	6.2984	2.4035	0.008778	0.22326
K22212	NA	2.7568	1.0524	0.0088026	0.22326
K20373	HTH-type transcriptional regulator, SHP2-responsive activator	3.2123	1.2334	0.0092047	0.23119
K12267	peptide methionine sulfoxide reductase msrA/msrB	1.7303	0.66569	0.0093441	0.23243
K02246	competence protein ComGD	2.7824	1.0747	0.0096284	0.23722
K15868	bile acid-coenzyme A ligase	5.2093	2.015	0.0097302	0.23747
K11741	quaternary ammonium compound-resistance protein SugE	4.1049	1.5939	0.010016	0.2401
K18979	epoxyqueuosine reductase	3.4369	1.3375	0.01018	0.2401
K11617	two-component system, NarL family, sensor histidine kinase LiaS	2.0762	0.80798	0.010183	0.2401
K02168	choline/glycine/proline betaine transport protein	3.9828	1.5505	0.010209	0.2401
K00029	malate dehydrogenase (oxaloacetate-decarboxylating)(NADP+)	4.5479	1.7791	0.010579	0.24465
K05838	putative thioredoxin	5.5553	2.1759	0.010678	0.24465
K10540	methyl-galactoside transport system substrate-binding protein	-2.1468	0.84097	0.010686	0.24465
K00060	threonine 3-dehydrogenase	4.7371	1.859	0.010827	0.24557
K21572	starch-binding outer membrane protein, SusD/RagB family	5.184	2.0395	0.01103	0.24557
K03218	23S rRNA (guanosine2251-2'-O)-methyltransferase	-0.7066	0.27859	0.011202	0.24557
K01426	amidase	2.2031	0.86896	0.011235	0.24557
K00556	tRNA (guanosine-2'-O-)-methyltransferase	4.1445	1.6349	0.011244	0.24557
K08968	L-methionine (R)-S-oxide reductase	3.3196	1.3111	0.011343	0.24557
K02117	V/A-type H+/Na+-transporting ATPase subunit A	1.8636	0.73654	0.011399	0.24557
K03782	catalase-peroxidase	4.3354	1.7155	0.011498	0.24557
K03839	flavodoxin I	3.7934	1.5026	0.011581	0.24557
K20866	glucose-1-phosphatase	4.7548	1.8882	0.011797	0.24812
K00917	tagatose 6-phosphate kinase	2.9381	1.1714	0.012138	0.25193
K01191	alpha-mannosidase	-2.0337	0.81117	0.012173	0.25193
K02248	competence protein ComGF	2.7118	1.0843	0.012388	0.25398
K01429	urease subunit beta	2.3616	0.94685	0.012625	0.25398
K03635	molybdopterin synthase catalytic subunit	4.3813	1.7569	0.012638	0.25398
K03926	periplasmic divalent cation tolerance protein	5.6783	2.2776	0.012665	0.25398
K01658	anthranilate synthase component II	2.3582	0.94732	0.0128	0.25471
K00661	maltose O-acetyltransferase	-0.73826	0.29811	0.013269	0.26156
K14065	universal stress protein D	5.7483	2.3231	0.013346	0.26156
K01598	phosphopantothenoylcysteine decarboxylase	3.0419	1.2377	0.013988	0.26829
K00426	cytochrome d ubiquinol oxidase subunit II	2.0409	0.83051	0.013992	0.26829
K19810	L-lysine 2,3-aminomutase	5.8553	2.384	0.014047	0.26829
K00145	N-acetyl-gamma-glutamyl-phosphate reductase	-0.67672	0.27569	0.014104	0.26829
K03386	peroxiredoxin (alkyl hydroperoxide reductase subunit C)	1.5293	0.62381	0.014222	0.26856
K11717	cysteine desulfurase / selenocysteine lyase	1.3032	0.5333	0.014543	0.27218
K02065	phospholipid/cholesterol/gamma-HCH transport system ATP-binding protein	3.8667	1.5837	0.014624	0.27218
K09021	aminoacrylate peracid reductase	5.345	2.1929	0.014794	0.27337
K05363	serine/alanine adding enzyme	3.8028	1.5638	0.015022	0.27403
K01008	selenide, water dikinase	-0.77198	0.31762	0.015079	0.27403
K11065	thiol peroxidase, atypical 2-Cys peroxiredoxin	2.8536	1.1758	0.015224	0.27403
K13566	omega-amidase	1.7669	0.72944	0.015422	0.27403
K03271	D-sedoheptulose 7-phosphate isomerase	2.838	1.1723	0.015485	0.27403
K01479	formiminoglutamase	2.7056	1.1176	0.015486	0.27403
K07121	uncharacterized protein	4.0513	1.6749	0.015571	0.27403
K15342	CRISP-associated protein Cas1	-0.99637	0.41248	0.015711	0.27463
K07305	peptide-methionine (R)-S-oxide reductase	2.8412	1.1784	0.015909	0.27621
K09911	uncharacterized protein	4.5318	1.8839	0.016146	0.27846
K03307	solute:Na+ symporter, SSS family	1.7244	0.71765	0.016271	0.27877
K03217	YidC/Oxa1 family membrane protein insertase	-0.56876	0.23737	0.016571	0.28047
K01878	glycyl-tRNA synthetase alpha chain	1.4383	0.60035	0.016587	0.28047
K04518	prephenate dehydratase	2.3744	0.99321	0.01682	0.28255
K08322	L-gulonate 5-dehydrogenase	4.3379	1.8213	0.01723	0.28501
K00951	GTP pyrophosphokinase	-0.83571	0.35088	0.017231	0.28501
K06872	uncharacterized protein	-1.1636	0.48885	0.017297	0.28501
K01443	N-acetylglucosamine-6-phosphate deacetylase	-1.0097	0.42466	0.017425	0.2853
K00355	NAD(P)H dehydrogenase (quinone)	2.3519	0.99055	0.017578	0.286
K00240	succinate dehydrogenase / fumarate reductase, iron-sulfur subunit	-1.031	0.43566	0.017957	0.29013
K02342	DNA polymerase III subunit epsilon	1.6712	0.70748	0.018166	0.29013
K10440	ribose transport system permease protein	-1.2455	0.52726	0.018168	0.29013
K02335	DNA polymerase I	-0.64112	0.27246	0.018616	0.29215
K03747	Smg protein	5.162	2.1948	0.018674	0.29215
K01220	6-phospho-beta-galactosidase	2.3074	0.98106	0.018676	0.29215
K03695	ATP-dependent Clp protease ATP-binding subunit ClpB	-0.76571	0.32576	0.018746	0.29215
K03697	ATP-dependent Clp protease ATP-binding subunit ClpE	2.8328	1.2088	0.019103	0.29389
K02297	cytochrome o ubiquinol oxidase subunit II	4.165	1.7782	0.019166	0.29389
K07240	chromate transporter	-0.92772	0.3967	0.019355	0.29389
K00989	ribonuclease PH	-1.6107	0.68878	0.019363	0.29389
K01676	fumarate hydratase, class I	3.5623	1.5241	0.019426	0.29389
K06287	septum formation protein	-0.78229	0.33531	0.019645	0.29455
K04028	ethanolamine utilization protein EutN	2.0935	0.89788	0.019722	0.29455
K02777	PTS system, sugar-specific IIA component	2.2809	0.97898	0.019812	0.29455
K12140	hydrogenase-4 component E	4.6652	2.007	0.020098	0.29573
K10984	PTS system, galactosamine-specific IIB component	7.1595	3.0805	0.020119	0.29573
K00040	fructuronate reductase	-1.7034	0.73568	0.020587	0.29834
K03764	MetJ family transcriptional regulator, methionine regulon repressor	5.1174	2.2105	0.020607	0.29834
K02337	DNA polymerase III subunit alpha	-0.60715	0.26233	0.020643	0.29834
K00158	pyruvate oxidase	2.4657	1.0671	0.020852	0.29896
K02400	flagellar biosynthesis protein FlhA	-1.9935	0.86316	0.020917	0.29896
K03296	hydrophobic/amphiphilic exporter-1 (mainly G- bacteria), HAE1 family	5.1016	2.2113	0.021051	0.29922
K11085	ATP-binding cassette, subfamily B, bacterial MsbA	4.2889	1.8672	0.021619	0.30194
K03527	4-hydroxy-3-methylbut-2-en-1-yl diphosphate reductase	-1.015	0.44323	0.022026	0.30194
K07003	uncharacterized protein	-1.3357	0.5833	0.022028	0.30194
K07668	two-component system, OmpR family, response regulator VicR	2.6161	1.1427	0.02206	0.30194
K07343	DNA transformation protein and related proteins	2.244	0.98028	0.022071	0.30194
K01613	phosphatidylserine decarboxylase	-1.315	0.5747	0.022132	0.30194
K12368	dipeptide transport system substrate-binding protein	5.0616	2.2125	0.022151	0.30194
K01070	S-formylglutathione hydrolase	4.3622	1.9071	0.022176	0.30194
K00797	spermidine synthase	-1.1765	0.51569	0.02252	0.30502
K04763	integrase/recombinase XerD	-0.83876	0.36853	0.022847	0.30785
K00756	pyrimidine-nucleoside phosphorylase	2.1922	0.96585	0.023226	0.3104
K00647	3-oxoacyl-[acyl-carrier-protein] synthase I	4.4073	1.9435	0.023346	0.3104
K18862	small toxic polypeptide LdrA/B/C/D	4.932	2.1757	0.023397	0.3104
K01818	L-fucose/D-arabinose isomerase	2.3469	1.0368	0.023596	0.31145
K09765	epoxyqueuosine reductase	-0.94393	0.41849	0.024099	0.31647
K21908	membrane protein HdeD	3.1813	1.4142	0.024482	0.31728
K03346	replication initiation and membrane attachment protein	1.6281	0.72379	0.024488	0.31728
K06202	CyaY protein	4.4758	1.9912	0.024587	0.31728
K03272	D-beta-D-heptose 7-phosphate kinase / D-beta-D-heptose 1-phosphate adenosyltransferase	4.1654	1.8539	0.024652	0.31728
K06167	phosphoribosyl 1,2-cyclic phosphate phosphodiesterase	3.5591	1.5878	0.024988	0.31822
K03449	MFS transporter, CP family, cyanate transporter	2.4022	1.072	0.025035	0.31822
K12139	hydrogenase-4 component D	3.8111	1.7014	0.025094	0.31822
K01639	N-acetylneuraminate lyase	2.4549	1.0989	0.025485	0.32161
K01638	malate synthase	3.5841	1.6092	0.025933	0.32567
K07000	uncharacterized protein	3.5247	1.5861	0.026266	0.32793
K09017	TetR/AcrR family transcriptional regulator	3.1294	1.4095	0.026402	0.32793
K02679	prepilin peptidase dependent protein A	3.9217	1.7674	0.026493	0.32793
K07347	outer membrane usher protein	3.5839	1.618	0.026763	0.32872
K02066	phospholipid/cholesterol/gamma-HCH transport system permease protein	2.9832	1.3481	0.026905	0.32872
K00655	1-acyl-sn-glycerol-3-phosphate acyltransferase	-0.60942	0.27545	0.026938	0.32872
K06213	magnesium transporter	-1.1272	0.51058	0.027261	0.3311
K12556	penicillin-binding protein 2X	6.7085	3.044	0.027533	0.33237
K19124	CRISPR system Cascade subunit CasC	4.1134	1.8706	0.02788	0.33237
K02854	AraC family transcriptional regulator, L-rhamnose operon transcriptional activator RhaR	4.2932	1.9534	0.027966	0.33237
K09802	uncharacterized protein	5.5615	2.5308	0.027981	0.33237
K19118	CRISPR-associated protein Csd2	-2.0353	0.92727	0.028169	0.33237
K10542	methyl-galactoside transport system ATP-binding protein	-1.0683	0.48705	0.02828	0.33237
K03562	biopolymer transport protein TolQ	4.712	2.1487	0.028312	0.33237
K01590	histidine decarboxylase	3.3749	1.5398	0.028394	0.33237
K04026	ethanolamine utilization protein EutL	1.6878	0.77111	0.028614	0.33237
K07507	putative Mg2+ transporter-C (MgtC) family protein	1.3968	0.63834	0.028651	0.33237
K05844	ribosomal protein S6--L-glutamate ligase	3.4984	1.6006	0.028839	0.33266
K12295	two-component system, LytTR family, response regulator ComE	2.8568	1.3082	0.028979	0.33266
K00226	dihydroorotate dehydrogenase (fumarate)	1.7382	0.79636	0.029061	0.33266
K03925	MraZ protein	-0.67011	0.30735	0.029239	0.33322
K08307	membrane-bound lytic murein transglycosylase D	3.6747	1.6869	0.02938	0.33336
K03212	23S rRNA (uracil747-C5)-methyltransferase	5.4494	2.5066	0.029702	0.33554
K07192	flotillin	-1.729	0.79758	0.03017	0.33807
K03582	exodeoxyribonuclease V beta subunit	4.766	2.2004	0.03031	0.33807
K03736	ethanolamine ammonia-lyase small subunit	2.0459	0.94459	0.030318	0.33807
K07406	alpha-galactosidase	2.168	1.0049	0.03097	0.34163
K07071	uncharacterized protein	4.6695	2.165	0.03102	0.34163
K01207	beta-N-acetylhexosaminidase	1.2984	0.60221	0.031082	0.34163
K09889	ribosome-associated protein	3.3812	1.5691	0.031166	0.34163
K05879	dihydroxyacetone kinase, C-terminal domain	1.1175	0.51917	0.03136	0.34231
K09704	uncharacterized protein	-1.7041	0.79269	0.031571	0.34317
K01661	naphthoate synthase	1.5706	0.73434	0.032449	0.35123
K07258	serine-type D-Ala-D-Ala carboxypeptidase (penicillin-binding protein 5/6)	-0.76179	0.3565	0.032609	0.3515
K09712	uncharacterized protein	5.1197	2.4017	0.03303	0.35313
K00901	diacylglycerol kinase (ATP)	1.9624	0.92126	0.033161	0.35313
K10773	endonuclease III	-0.6778	0.31821	0.03317	0.35313
K01945	phosphoribosylamine--glycine ligase	-0.80776	0.37994	0.033501	0.3552
K04774	serine protease SohB	4.906	2.313	0.033919	0.35595
K00285	D-amino-acid dehydrogenase	4.1471	1.9561	0.033995	0.35595
K06166	alpha-D-ribose 1-methylphosphonate 5-triphosphate synthase subunit PhnG	2.8171	1.3317	0.034395	0.35595
K01439	succinyl-diaminopimelate desuccinylase	-0.78742	0.37239	0.03447	0.35595
K09698	nondiscriminating glutamyl-tRNA synthetase	1.5196	0.71952	0.034683	0.35595
K03750	molybdopterin molybdotransferase	1.5162	0.71799	0.034704	0.35595
K02224	cobyrinic acid a,c-diamide synthase	-1.0671	0.50556	0.034793	0.35595
K16012	ATP-binding cassette, subfamily C, bacterial CydC	3.0365	1.4391	0.034859	0.35595
K06193	protein PhnA	1.5957	0.75681	0.034994	0.35595
K00688	glycogen phosphorylase	-0.65406	0.3105	0.035166	0.35595
K00841	aminotransferase	2.5981	1.2338	0.035226	0.35595
K01928	UDP-N-acetylmuramoyl-L-alanyl-D-glutamate--2,6-diaminopimelate ligase	-0.58326	0.27715	0.035333	0.35595
K00946	thiamine-monophosphate kinase	2.8114	1.3371	0.035498	0.35595
K02232	adenosylcobyric acid synthase	-0.87894	0.41802	0.035499	0.35595
K07095	uncharacterized protein	-0.57857	0.27554	0.035747	0.35705
K04062	osmotically inducible lipoprotein OsmB	3.9942	1.9042	0.035941	0.35761
K03499	trk system potassium uptake protein	-0.60223	0.28742	0.036146	0.35783
K08301	ribonuclease G	-0.94972	0.45349	0.036239	0.35783
K06911	uncharacterized protein	2.8018	1.3391	0.036417	0.35822
K09890	alternative ribosome-rescue factor	4.4942	2.1514	0.036713	0.35976
K11746	glutathione-regulated potassium-efflux system ancillary protein KefF	3.0731	1.4727	0.036912	0.35995
K03517	quinolinate synthase	-0.79888	0.38304	0.037011	0.35995
K02478	two-component system, LytTR family, sensor kinase	3.7761	1.8148	0.037458	0.36294
K03566	LysR family transcriptional regulator, glycine cleavage system transcriptional activator	3.9871	1.9247	0.03831	0.36834
K04091	alkanesulfonate monooxygenase	4.9083	2.3724	0.038551	0.36834
K02472	UDP-N-acetyl-D-mannosaminuronic acid dehydrogenase	1.6695	0.80826	0.038875	0.36834
K01902	succinyl-CoA synthetase alpha subunit	-1.2346	0.59822	0.039038	0.36834
K02058	simple sugar transport system substrate-binding protein	-0.94833	0.45971	0.039125	0.36834
K06966	uncharacterized protein	-0.97221	0.47141	0.039174	0.36834
K07783	MFS transporter, OPA family, sugar phosphate sensor protein UhpC	3.1129	1.5106	0.039328	0.36834
K06412	stage V sporulation protein G	-1.0531	0.51122	0.039401	0.36834
K03183	demethylmenaquinone methyltransferase / 2-methoxy-6-polyprenyl-1,4-benzoquinol methylase	2.0227	0.98204	0.039424	0.36834
K00346	Na+-transporting NADH:ubiquinone oxidoreductase subunit A	3.9539	1.9203	0.039494	0.36834
K08485	phosphocarrier protein NPr	3.6301	1.7647	0.039678	0.36834
K00036	glucose-6-phosphate 1-dehydrogenase	1.8166	0.88353	0.039779	0.36834
K01580	glutamate decarboxylase	1.9509	0.94932	0.039875	0.36834
K00677	UDP-N-acetylglucosamine acyltransferase	2.2812	1.1112	0.040086	0.36834
K06219	S-adenosylmethionine-dependent methyltransferase	4.0328	1.9651	0.040152	0.36834
K02778	PTS system, glucose-specific IIB component	4.6373	2.2726	0.041298	0.37652
K00606	3-methyl-2-oxobutanoate hydroxymethyltransferase	-0.88658	0.43461	0.041358	0.37652
K19688	biofilm regulator BssR	4.1378	2.0359	0.042112	0.37652
K17758	ADP-dependent NAD(P)H-hydrate dehydratase	-0.82893	0.40788	0.042125	0.37652
K03415	two-component system, chemotaxis family, response regulator CheV	-2.2068	1.086	0.04214	0.37652
K16363	UDP-3-O-[3-hydroxymyristoyl] N-acetylglucosamine deacetylase / 3-hydroxyacyl-[acyl-carrier-protein] dehydratase	6.0587	2.9824	0.042205	0.37652
K04564	superoxide dismutase, Fe-Mn family	1.9074	0.93976	0.042393	0.37652
K01644	citrate lyase subunit beta / citryl-CoA lyase	2.837	1.3981	0.042444	0.37652
K07164	uncharacterized protein	3.6816	1.8148	0.042496	0.37652
K00574	cyclopropane-fatty-acyl-phospholipid synthase	2.8544	1.4071	0.042498	0.37652
K19222	1,4-dihydroxy-2-naphthoyl-CoA hydrolase	6.2441	3.0806	0.042669	0.37674
K02245	competence protein ComGC	2.5019	1.2354	0.04284	0.3769
K05942		-1.461	0.72239	0.043122	0.3769
K03581	exodeoxyribonuclease V alpha subunit	1.0393	0.51396	0.043168	0.3769
K02008	cobalt/nickel transport system permease protein	1.7853	0.88332	0.043272	0.3769
K03686	molecular chaperone DnaJ	-0.56966	0.28208	0.043434	0.3769
K01886	glutaminyl-tRNA synthetase	1.923	0.95279	0.043562	0.3769
K09974	uncharacterized protein	-1.4646	0.72631	0.04375	0.37727
K00343	NADH-quinone oxidoreductase subunit N	2.3251	1.1543	0.04397	0.3779
K01803	triosephosphate isomerase (TIM)	1.0849	0.53977	0.044437	0.37964
K03835	tryptophan-specific transport protein	3.4128	1.6982	0.044465	0.37964
K06080	RcsF protein	3.4033	1.6952	0.044691	0.38032
K03781	catalase	2.1117	1.0534	0.044994	0.38163
K06006	periplasmic protein CpxP	3.6213	1.8084	0.045233	0.38241
K02531	transcriptional antiterminator	2.8555	1.4272	0.045422	0.38276
K02257	protoheme IX farnesyltransferase	3.5336	1.771	0.046022	0.38655
K13747	carboxynorspermidine decarboxylase	-1.1273	0.56702	0.046798	0.38978
K10823	oligopeptide transport system ATP-binding protein	1.19	0.59869	0.046841	0.38978
K10555	AI-2 transport system substrate-binding protein	4.2521	2.1402	0.046945	0.38978
K16704	dTDP-4-amino-4,6-dideoxy-D-galactose acyltransferase	3.8242	1.9254	0.047009	0.38978
K07666	two-component system, OmpR family, response regulator QseB	4.3591	2.2012	0.047668	0.39326
K02517	Kdo2-lipid IVA lauroyltransferase	2.7567	1.3946	0.048078	0.39326
K00703	starch synthase	0.85041	0.43034	0.048141	0.39326
K07471	probable transcriptional regulator	6.0863	3.0806	0.048188	0.39326
K03885	NADH dehydrogenase	2.3759	1.204	0.048457	0.39326
K07458	DNA mismatch endonuclease, patch repair protein	-1.2384	0.62772	0.048515	0.39326
K01521	CDP-diacylglycerol pyrophosphatase	3.5449	1.797	0.048536	0.39326
K14983	two-component system, OmpR family, response regulator CiaR	2.3869	1.2106	0.048644	0.39326
K00627	pyruvate dehydrogenase E2 component (dihydrolipoamide acetyltransferase)	1.633	0.82883	0.048811	0.39338
K07459	putative ATP-dependent endonuclease of the OLD family	3.3081	1.6842	0.049509	0.39776
K09969	general L-amino acid transport system substrate-binding protein	4.4726	2.2809	0.049885	0.39955
K19126	CRISPR system Cascade subunit CasE	3.6963	1.893	0.050869	0.40617
K03487	LacI family transcriptional regulator, asc operon repressor	4.7925	2.4645	0.051815	0.41002
K01488	adenosine deaminase	-0.88725	0.45632	0.051852	0.41002
K01480	agmatinase	-1.1807	0.60757	0.051983	0.41002
K00658	2-oxoglutarate dehydrogenase E2 component (dihydrolipoamide succinyltransferase)	2.4056	1.2381	0.052011	0.41002
K02566	NagD protein	1.7218	0.88661	0.052143	0.41002
K10439	ribose transport system substrate-binding protein	-0.76196	0.39299	0.052517	0.41102
K07484	transposase	-1.2672	0.65378	0.052589	0.41102
K00940	nucleoside-diphosphate kinase	0.93717	0.48459	0.053119	0.41392
K06196	cytochrome c-type biogenesis protein	2.1735	1.1276	0.053925	0.41893
K03561	biopolymer transport protein ExbB	2.5457	1.3222	0.054182	0.41916
K01937	CTP synthase	1.0549	0.54829	0.054351	0.41916
K09971	general L-amino acid transport system permease protein	3.5854	1.8642	0.05444	0.41916
K00246	fumarate reductase subunit C	2.7039	1.4081	0.054822	0.41926
K09925	uncharacterized protein	2.7052	1.411	0.055206	0.41926
K01338	ATP-dependent Lon protease	-0.75986	0.39637	0.055232	0.41926
K00912	tetraacyldisaccharide 4'-kinase	2.8714	1.4983	0.055311	0.41926
K03814	monofunctional glycosyltransferase	4.9435	2.5798	0.055337	0.41926
K03645	negative modulator of initiation of replication	3.7504	1.9587	0.05553	0.41926
K11745	glutathione-regulated potassium-efflux system ancillary protein KefC	4.0028	2.091	0.055588	0.41926
K03413	two-component system, chemotaxis family, response regulator CheY	2.4856	1.3003	0.055923	0.42034
K00789	S-adenosylmethionine synthetase	1.0382	0.5435	0.056113	0.42034
K03181	chorismate--pyruvate lyase	3.1494	1.65	0.056291	0.42034
K07640	two-component system, OmpR family, sensor histidine kinase CpxA	3.2828	1.7225	0.056662	0.42034
K16785	energy-coupling factor transport system permease protein	0.82432	0.43256	0.056695	0.42034
K14623	DNA-damage-inducible protein D	-1.1365	0.59643	0.056706	0.42034
K03639	GTP 3',8-cyclase	-0.80986	0.42547	0.056979	0.42116
K21064	5-amino-6-(5-phospho-D-ribitylamino)uracil phosphatase	1.5581	0.82116	0.05777	0.4241
K03453	bile acid:Na+ symporter, BASS family	-0.76265	0.40196	0.057785	0.4241
K07091	lipopolysaccharide export system permease protein	2.8471	1.5029	0.058182	0.4241
K17759	NAD(P)H-hydrate epimerase	-0.87375	0.46131	0.058215	0.4241
K18928	L-lactate dehydrogenase complex protein LldE	2.2388	1.1832	0.05848	0.4241
K05774	ribose 1,5-bisphosphokinase	4.3059	2.2775	0.058672	0.4241
K09022	2-iminobutanoate/2-iminopropanoate deaminase	-0.53021	0.28067	0.058875	0.4241
K02551	2-succinyl-5-enolpyruvyl-6-hydroxy-3-cyclohexene-1-carboxylate synthase	2.0063	1.0622	0.058919	0.4241
K06518	holin-like protein	2.3692	1.2544	0.058926	0.4241
K00334	NADH-quinone oxidoreductase subunit E	1.7406	0.9226	0.059214	0.4241
K02446	fructose-1,6-bisphosphatase II	2.7323	1.4494	0.059411	0.4241
K02746	PTS system, N-acetylgalactosamine-specific IIC component	-2.4472	1.2986	0.059488	0.4241
K03586	cell division protein FtsL	2.8255	1.5005	0.059701	0.4241
K03325	arsenite transporter, ACR3 family	-1.2797	0.67963	0.059716	0.4241
K05601	hydroxylamine reductase	-1.0241	0.54416	0.059837	0.4241
K00791	tRNA dimethylallyltransferase	0.92782	0.49395	0.060332	0.42617
K01579	aspartate 1-decarboxylase	-0.80472	0.42862	0.060457	0.42617
K00554	tRNA (guanine37-N1)-methyltransferase	0.99732	0.53165	0.060669	0.4265
K05809	ribosome-associated inhibitor A	5.763	3.0811	0.061422	0.43018
K02194	heme exporter protein B	2.3981	1.2831	0.061619	0.43018
K02575	MFS transporter, NNP family, nitrate/nitrite transporter	1.6782	0.89819	0.061696	0.43018
K07173	S-ribosylhomocysteine lyase	0.96998	0.51996	0.062113	0.43018
K15372	taurine---2-oxoglutarate transaminase	-1.0519	0.56404	0.062177	0.43018
K05596	LysR family transcriptional regulator, chromosome initiation inhibitor	3.6878	1.9775	0.06219	0.43018
K07098	uncharacterized protein	-0.9425	0.5076	0.063341	0.43697
K00684	leucyl/phenylalanyl-tRNA---protein transferase	3.1118	1.6793	0.063874	0.4388
K01893	asparaginyl-tRNA synthetase	1.108	0.59849	0.064113	0.4388
K22720	NA	3.307	1.7877	0.064332	0.4388
K03179	4-hydroxybenzoate polyprenyltransferase	2.912	1.5744	0.064366	0.4388
K03930	putative tributyrin esterase	2.2579	1.2215	0.064532	0.4388
K02067	phospholipid/cholesterol/gamma-HCH transport system substrate-binding protein	3.0078	1.6284	0.06473	0.4388
K01286	D-alanyl-D-alanine carboxypeptidase	4.1898	2.2688	0.064794	0.4388
K19000	Rho-binding antiterminator	3.8291	2.0804	0.06569	0.44298
K02411	flagellar assembly protein FliH	-1.99	1.082	0.065889	0.44298
K09824	uncharacterized protein	3.9157	2.1304	0.066064	0.44298
K12554	alanine adding enzyme	-1.4052	0.76501	0.066225	0.44298
K06186	outer membrane protein assembly factor BamE	3.48	1.8948	0.066267	0.44298
K07054	uncharacterized protein	2.8654	1.5615	0.066503	0.44341
K11749	regulator of sigma E protease	-1.0421	0.56833	0.066713	0.44367
K04335	minor curlin subunit	5.6389	3.0813	0.067244	0.44401
K12510	tight adherence protein B	-0.74174	0.40542	0.067317	0.44401
K02902	large subunit ribosomal protein L28	0.80692	0.44114	0.067373	0.44401
K02968	small subunit ribosomal protein S20	0.87441	0.47842	0.067593	0.44401
K21901	LuxR family transcriptional regulator, dicarboxylate transport regulator	4.0947	2.242	0.067796	0.44401
K16959	L-cystine transport system permease protein	2.3193	1.2719	0.06823	0.44401
K14414	transcriptional regulatory protein RtcR	3.8732	2.1247	0.068304	0.44401
K03524	BirA family transcriptional regulator, biotin operon repressor / biotin-[acetyl-CoA-carboxylase] ligase	-0.6015	0.32995	0.068307	0.44401
K07096	uncharacterized protein	2.9136	1.5983	0.068309	0.44401
K04761	LysR family transcriptional regulator, hydrogen peroxide-inducible genes activator	2.6214	1.439	0.068495	0.44409
K01497	GTP cyclohydrolase II	4.2062	2.3103	0.068664	0.44409
K06405	stage V sporulation protein AC	-0.87965	0.48352	0.068869	0.4443
K07685	two-component system, NarL family, nitrate/nitrite response regulator NarP	4.7763	2.6315	0.06951	0.4457
K01677	fumarate hydratase subunit alpha	-1.6125	0.88852	0.069554	0.4457
K02198	cytochrome c-type biogenesis protein CcmF	2.4416	1.3456	0.069604	0.4457
K07740	regulator of sigma D	3.5002	1.9304	0.069797	0.44578
K21905	AraC family transcriptional regulator, glutamate-dependent acid resistance regulator	4.4366	2.4482	0.06996	0.44578
K03669	membrane glycosyltransferase	3.7276	2.0589	0.070224	0.44589
K09816	zinc transport system permease protein	1.0956	0.6057	0.070482	0.44589
K00800	3-phosphoshikimate 1-carboxyvinyltransferase	-0.50461	0.27899	0.070494	0.44589
K21087	flagellar brake protein	4.1764	2.3119	0.070843	0.44619
K01255	leucyl aminopeptidase	2.8728	1.5905	0.070886	0.44619
K03310	alanine or glycine:cation symporter, AGCS family	-0.58983	0.32727	0.071503	0.44898
K00864	glycerol kinase	-0.63165	0.35138	0.072235	0.45247
K06214	curli production assembly/transport component CsgG	3.7803	2.1061	0.07267	0.4541
K01048	lysophospholipase	1.5494	0.86551	0.073436	0.4559
K02380	FdhE protein	2.7153	1.517	0.073466	0.4559
K02116	ATP synthase protein I	4.002	2.236	0.073486	0.4559
K04044	molecular chaperone HscA	3.2512	1.8183	0.073762	0.45651
K00425	cytochrome d ubiquinol oxidase subunit I	1.7594	0.98586	0.074327	0.45884
K07320	ribosomal protein L3 glutamine methyltransferase	3.7273	2.0898	0.074493	0.45884
K01643	citrate lyase subunit alpha / citrate CoA-transferase	1.9926	1.1189	0.074934	0.46046
K03573	DNA mismatch repair protein MutH	2.7326	1.5378	0.075581	0.46189
K05589	cell division protein FtsB	5.4705	3.0815	0.075858	0.46189
K02108	F-type H+-transporting ATPase subunit a	-0.40504	0.22823	0.075951	0.46189
K11753	riboflavin kinase / FMN adenylyltransferase	1.009	0.56939	0.076389	0.46189
K07274	MipA family protein	3.7103	2.0959	0.076688	0.46189
K06205	MioC protein	3.6351	2.0544	0.076818	0.46189
K00096	glycerol-1-phosphate dehydrogenase [NAD(P)+]	-1.1461	0.6484	0.07712	0.46189
K19577	MFS transporter, DHA1 family, inner membrane transport protein	-1.0559	0.59745	0.077179	0.46189
K02779	PTS system, glucose-specific IIC component	4.5728	2.5885	0.077298	0.46189
K03688	ubiquinone biosynthesis protein	-0.68319	0.38688	0.077416	0.46189
K02914	large subunit ribosomal protein L34	-0.42807	0.24254	0.077578	0.46189
K01778	diaminopimelate epimerase	-0.71181	0.40372	0.077879	0.46189
K01138	uncharacterized sulfatase	3.4685	1.9683	0.078038	0.46189
K06392	stage III sporulation protein AC	-1.3344	0.75749	0.078129	0.46189
K02803	PTS system, N-acetylglucosamine-specific IIB component	-0.84554	0.48026	0.078312	0.46189
K07278	translocation and assembly module TamA	5.4233	3.0816	0.078424	0.46189
K06142	outer membrane protein	2.5295	1.438	0.078561	0.46189
K08997	uncharacterized protein	3.3904	1.9283	0.078709	0.46189
K21011	polysaccharide biosynthesis protein PelF	-0.73517	0.41853	0.078994	0.46189
K19221	cob(I)alamin adenosyltransferase	-0.70634	0.40258	0.079339	0.46189
K02669	twitching motility protein PilT	-0.95663	0.54555	0.079514	0.46189
K01627	2-dehydro-3-deoxyphosphooctonate aldolase (KDO 8-P synthase)	2.7436	1.5651	0.07961	0.46189
K01756	adenylosuccinate lyase	0.9796	0.55897	0.079687	0.46189
K02804	PTS system, N-acetylglucosamine-specific IIC component	-0.8556	0.48839	0.079791	0.46189
K18474	trans-2-decenoyl-[acyl-carrier protein] isomerase	3.1028	1.7715	0.079851	0.46189
K03758	arginine:ornithine antiporter / lysine permease	1.9661	1.1233	0.080051	0.46189
K03610	septum site-determining protein MinC	-1.469	0.8396	0.080174	0.46189
K06156	Gnt-I system low-affinity gluconate transporter	2.9106	1.6687	0.081119	0.46189
K10973	IclR family transcriptional regulator, negative regulator of allantoin and glyoxylate utilization operons	3.6651	2.1033	0.081411	0.46189
K22604	NA	2.8283	1.6235	0.081484	0.46189
K01129	dGTPase	-0.79641	0.45738	0.08164	0.46189
K03837	serine transporter	4.0375	2.3216	0.082014	0.46189
K21395	TRAP-type transport system periplasmic protein	3.4236	1.9689	0.082062	0.46189
K10558	AI-2 transport system ATP-binding protein	4.5033	2.59	0.082076	0.46189
K02501	glutamine amidotransferase	-0.63338	0.36437	0.082164	0.46189
K04096	DNA processing protein	1.1194	0.64461	0.08247	0.46189
K18471	methylglyoxal reductase	-1.6897	0.97349	0.082621	0.46189
K03605	hydrogenase maturation protease	2.3316	1.3435	0.082668	0.46189
K01812	glucuronate isomerase	-1.229	0.70831	0.082726	0.46189
K03406	methyl-accepting chemotaxis protein	-1.4303	0.82437	0.082736	0.46189
K03473	erythronate-4-phosphate dehydrogenase	3.5966	2.0733	0.082787	0.46189
K05349	beta-glucosidase	-0.73815	0.42554	0.082811	0.46189
K19310	bacitracin transport system permease protein	4.1311	2.3831	0.083012	0.46189
K04794	peptidyl-tRNA hydrolase, PTH2 family	-1.5787	0.91073	0.083023	0.46189
K09131	uncharacterized protein	1.9406	1.1209	0.08341	0.46305
K00848	rhamnulokinase	2.3479	1.3576	0.083726	0.46381
K02853	enterobacterial common antigen polymerase	4.1972	2.433	0.084509	0.46646
K05934	precorrin-3B C17-methyltransferase	-1.4559	0.84411	0.084564	0.46646
K02081	DeoR family transcriptional regulator, aga operon transcriptional repressor	1.4218	0.82594	0.085174	0.46882
K08600	sortase B	0.55659	0.32361	0.085445	0.46931
K12296	competence protein ComX	1.9806	1.1523	0.085649	0.46943
K01214	isoamylase	-0.93234	0.54274	0.08583	0.46943
K16957	L-cystine transport system substrate-binding protein	1.8536	1.0797	0.086028	0.46952
K10709	protein FrlC	1.2097	0.70608	0.086672	0.47176
K02379	FdhD protein	2.3765	1.3902	0.087371	0.47176
K09903	uridylate kinase	0.85069	0.49823	0.087743	0.47176
K11991	tRNA(adenine34) deaminase	-0.75604	0.44349	0.088246	0.47176
K03775	FKBP-type peptidyl-prolyl cis-trans isomerase SlyD	2.2368	1.3129	0.08843	0.47176
K02887	large subunit ribosomal protein L20	0.75775	0.4449	0.088534	0.47176
K03719	Lrp/AsnC family transcriptional regulator, leucine-responsive regulatory protein	-0.89542	0.52605	0.088728	0.47176
K03772	FKBP-type peptidyl-prolyl cis-trans isomerase FkpA	2.8539	1.6783	0.08904	0.47176
K00851	gluconokinase	-1.1628	0.68386	0.089069	0.47176
K09906	elongation factor P hydroxylase	4.0761	2.3977	0.089131	0.47176
K03040	DNA-directed RNA polymerase subunit alpha	0.81325	0.47842	0.089154	0.47176
K03476	L-ascorbate 6-phosphate lactonase	-1.1375	0.66972	0.089408	0.47176
K11932	universal stress protein G	2.8586	1.6837	0.089538	0.47176
K09759	nondiscriminating aspartyl-tRNA synthetase	-1.5982	0.94284	0.090062	0.47176
K02445	MFS transporter, OPA family, glycerol-3-phosphate transporter	2.5074	1.4792	0.09007	0.47176
K03840	flavodoxin II	3.5231	2.0791	0.090162	0.47176
K06385	stage II sporulation protein P	-1.0106	0.59668	0.09031	0.47176
K07483	transposase	1.149	0.67861	0.090427	0.47176
K06164	alpha-D-ribose 1-methylphosphonate 5-triphosphate synthase subunit PhnI	2.5586	1.5111	0.090432	0.47176
K01194	alpha,alpha-trehalase	3.1321	1.8531	0.090986	0.47176
K09982	uncharacterized protein	3.2135	1.9014	0.091005	0.47176
K00957	sulfate adenylyltransferase subunit 2	-0.93892	0.55568	0.091086	0.47176
K07493	putative transposase	1.8037	1.0677	0.091147	0.47176
K02047	sulfate transport system permease protein	-1.0577	0.62642	0.09133	0.47176
K01096	phosphatidylglycerophosphatase B	3.1043	1.8396	0.091519	0.47176
K02195	heme exporter protein C	2.0411	1.2102	0.091676	0.47176
K08369	MFS transporter, putative metabolite:H+ symporter	-1.2634	0.74916	0.091705	0.47176
K01903	succinyl-CoA synthetase beta subunit	-1.047	0.62087	0.091719	0.47176
K20861	FMN hydrolase / 5-amino-6-(5-phospho-D-ribitylamino)uracil phosphatase	5.194	3.0811	0.091839	0.47176
K19119	CRISPR-associated protein Cas5d	-1.4695	0.87226	0.092035	0.47176
K03429	processive 1,2-diacylglycerol beta-glucosyltransferase	-1.3834	0.82124	0.092091	0.47176
K22606	NA	2.7134	1.6173	0.09341	0.47757
K19155	toxin YhaV	3.8073	2.2715	0.093717	0.4782
K03563	carbon storage regulator	-1.3837	0.82621	0.093981	0.4786
K03693	penicillin-binding protein 1B	2.1301	1.2739	0.094501	0.48023
K03683	ribonuclease T	2.6815	1.6045	0.094672	0.48023
K07126	uncharacterized protein	1.237	0.74132	0.095194	0.48193
K04025	ethanolamine utilization protein EutK	3.4646	2.0789	0.095604	0.48203
K19159	antitoxin YefM	1.0869	0.65238	0.095692	0.48203
K19955	alcohol dehydrogenase	-1.6097	0.96639	0.095773	0.48203
K03575	A/G-specific adenine glycosylase	0.90564	0.54482	0.096454	0.4842
K09908	uncharacterized protein	5.12	3.0822	0.096681	0.4842
K13288	oligoribonuclease	-1.0054	0.60571	0.096942	0.4842
K05499	LacI family transcriptional regulator, repressor for deo operon, udp, cdd, tsx, nupC, and nupG	3.0073	1.8119	0.09696	0.4842
K03101	signal peptidase II	0.92382	0.5569	0.09714	0.4842
K06076	long-chain fatty acid transport protein	2.8339	1.7097	0.097405	0.48459
K03468	p-hydroxybenzoic acid efflux pump subunit AaeB	2.8602	1.7298	0.098223	0.486
K01935	dethiobiotin synthetase	2.6683	1.6144	0.098366	0.486
K00526	ribonucleoside-diphosphate reductase beta chain	-0.71271	0.43131	0.098443	0.486
K00124	formate dehydrogenase iron-sulfur subunit	1.9931	1.2065	0.098546	0.486
K13663	acyltransferase	-5.0145	3.037	0.098711	0.486
K14188	D-alanine--poly(phosphoribitol) ligase subunit 2	1.3369	0.81031	0.098966	0.486
K11720	lipopolysaccharide export system permease protein	2.2864	1.3859	0.099003	0.486
K08094	6-phospho-3-hexuloisomerase	-1.192	0.72334	0.099383	0.48694
K13650	MqsR-controlled colanic acid and biofilm protein A	3.0125	1.8314	0.099995	0.48901
K06175	tRNA pseudouridine65 synthase	3.7911	2.3076	0.10041	0.49009
K00127	formate dehydrogenase subunit gamma	1.9807	1.2064	0.10063	0.49014
K03981	thiol:disulfide interchange protein DsbC	2.9941	1.8245	0.10079	0.49014
K00041	tagaturonate reductase	-1.2494	0.76314	0.10159	0.49218
K01524	exopolyphosphatase / guanosine-5'-triphosphate,3'-diphosphate pyrophosphatase	-0.69733	0.42593	0.10159	0.49218
K06997	PLP dependent protein	-0.72182	0.44123	0.10185	0.49249
K05540	tRNA-dihydrouridine synthase B	2.377	1.4547	0.10227	0.49304
K00336	NADH-quinone oxidoreductase subunit G	-0.71089	0.43521	0.10238	0.49304
K04017	formate-dependent nitrite reductase complex subunit NrfF	3.6819	2.2551	0.10253	0.49304
K09749	uncharacterized protein	-2.0959	1.2862	0.10322	0.49485
K03478	chitin disaccharide deacetylase	2.647	1.6252	0.10338	0.49485
K06282	hydrogenase small subunit	1.7654	1.0843	0.1035	0.49485
K02992	small subunit ribosomal protein S7	0.87095	0.53583	0.10407	0.49485
K03823	phosphinothricin acetyltransferase	-0.48167	0.29657	0.10435	0.49485
K05368	aquacobalamin reductase / NAD(P)H-flavin reductase	4.0062	2.4672	0.10442	0.49485
K21698	LysR family transcriptional regulator, transcriptional activator for aaeXAB operon	3.2946	2.0298	0.10456	0.49485
K02407	flagellar hook-associated protein 2	-1.5417	0.95003	0.10463	0.49485
K09473	gamma-glutamyl-gamma-aminobutyrate hydrolase	3.5659	2.1973	0.10463	0.49485
K09761	16S rRNA (uracil1498-N3)-methyltransferase	-0.51525	0.31782	0.10498	0.49547
K08368	MFS transporter, putative metabolite transport protein	2.4138	1.4906	0.10536	0.49547
K03634	outer membrane lipoprotein carrier protein	4.7809	2.953	0.10544	0.49547
K01252	bifunctional isochorismate lyase / aryl carrier protein	2.6711	1.6511	0.10572	0.49547
K03827	putative acetyltransferase	1.9641	1.2145	0.10582	0.49547
K02231	adenosylcobinamide kinase / adenosylcobinamide-phosphate guanylyltransferase	-0.54707	0.33847	0.10603	0.49547
K01629	rhamnulose-1-phosphate aldolase	-0.845	0.52291	0.1061	0.49547
K09159	antitoxin CptB	2.7471	1.7019	0.1065	0.49642
K02086	DNA replication protein	1.8878	1.1752	0.10821	0.50276
K01546	K+-transporting ATPase ATPase A chain	1.8676	1.1628	0.10825	0.50276
K01082	3'(2'), 5'-bisphosphate nucleotidase	3.1079	1.9363	0.10848	0.50294
K06382	stage II sporulation protein E	-0.79225	0.49425	0.10895	0.50419
K02441	GlpG protein	2.5887	1.6164	0.10926	0.50441
K00610	aspartate carbamoyltransferase regulatory subunit	-0.65181	0.40714	0.10938	0.50441
K22719	NA	4.4289	2.7689	0.10971	0.50501
K11041	exfoliative toxin A/B	2.0679	1.2959	0.11054	0.50673
K00525	ribonucleoside-diphosphate reductase alpha chain	-0.84133	0.52775	0.11089	0.50673
K03560	biopolymer transport protein TolR	2.6082	1.6363	0.11096	0.50673
K00183	prokaryotic molybdopterin-containing oxidoreductase family, molybdopterin binding subunit	2.77	1.738	0.11098	0.50673
K01270	dipeptidase D	1.0929	0.68629	0.11129	0.50673
K11203	PTS system, fructose-specific IIC-like component	3.2518	2.0424	0.11135	0.50673
K08722	5'-deoxynucleotidase	-1.6368	1.0293	0.11179	0.50673
K01610	phosphoenolpyruvate carboxykinase (ATP)	-0.66286	0.41689	0.11183	0.50673
K08682	acyl carrier protein phosphodiesterase	3.67	2.3082	0.11184	0.50673
K03043	DNA-directed RNA polymerase subunit beta	0.82244	0.51777	0.11219	0.50741
K03797	carboxyl-terminal processing protease	-0.6992	0.44088	0.11276	0.50908
K00281	glycine dehydrogenase	1.5384	0.97126	0.11321	0.50937
K14055	universal stress protein E	4.8827	3.0827	0.11322	0.50937
K04655	hydrogenase expression/formation protein HypE	-0.6352	0.40267	0.11469	0.50939
K00949	thiamine pyrophosphokinase	-0.68391	0.4336	0.11472	0.50939
K13695	probable lipoprotein NlpC	3.3191	2.106	0.11502	0.50939
K07048	phosphotriesterase-related protein	1.1934	0.75736	0.11509	0.50939
K05592	ATP-dependent RNA helicase DeaD	1.0198	0.64774	0.11538	0.50939
K20107	PTS system, maltose-specific IIB component	2.4973	1.5867	0.11553	0.50939
K20108	PTS system, maltose-specific IIC component	2.4973	1.5867	0.11553	0.50939
K03470	ribonuclease HII	0.74883	0.47599	0.11567	0.50939
K11927	ATP-dependent RNA helicase RhlE	2.1319	1.3552	0.11569	0.50939
K04568	elongation factor P--(R)-beta-lysine ligase	2.3547	1.4975	0.11585	0.50939
K09808	lipoprotein-releasing system permease protein	2.3536	1.4989	0.11637	0.50939
K03818	putative colanic acid biosynthesis acetyltransferase WcaF	2.6723	1.702	0.11638	0.50939
K02879	large subunit ribosomal protein L17	0.65563	0.4179	0.11668	0.50939
K03528	cell division protein ZipA	2.8712	1.8303	0.11671	0.50939
K15977	putative oxidoreductase	1.9493	1.2432	0.1169	0.50939
K05020	glycine betaine transporter	2.1051	1.3429	0.11699	0.50939
K05811	putative lipoprotein	3.3147	2.1161	0.11726	0.50939
K01581	ornithine decarboxylase	2.7415	1.7505	0.11733	0.50939
K08998	uncharacterized protein	-0.63026	0.40245	0.11733	0.50939
K00768	nicotinate-nucleotide--dimethylbenzimidazole phosphoribosyltransferase	1.3963	0.89207	0.11752	0.50939
K07580	Zn-ribbon RNA-binding protein	4.6481	2.9705	0.11764	0.50939
K00794	6,7-dimethyl-8-ribityllumazine synthase	-0.75642	0.48353	0.11773	0.50939
K02933	large subunit ribosomal protein L6	0.7303	0.46686	0.11775	0.50939
K01633	dihydroneopterin aldolase / 7,8-dihydroneopterin epimerase	0.91337	0.58451	0.11814	0.50957
K06041	arabinose-5-phosphate isomerase	2.3919	1.5311	0.11825	0.50957
K01548	K+-transporting ATPase ATPase C chain	1.7634	1.1292	0.11838	0.50957
K03046	DNA-directed RNA polymerase subunit beta'	0.71655	0.45993	0.11924	0.51243
K09888	cell division protein ZapA	-1.0322	0.66389	0.12	0.51421
K03710	GntR family transcriptional regulator	-0.63654	0.40947	0.12005	0.51421
K01840	phosphomannomutase	2.8082	1.8082	0.1204	0.51438
K03071	preprotein translocase subunit SecB	2.5041	1.6128	0.12049	0.51438
K13256	protein PsiE	2.3398	1.5095	0.12112	0.51622
K21906	AraC family transcriptional regulator, glutamate-dependent acid resistance regulator	3.9034	2.5207	0.12149	0.51694
K05807	outer membrane protein assembly factor BamD	2.8474	1.8423	0.1222	0.51856
K03559	biopolymer transport protein ExbD	1.9145	1.2397	0.1225	0.51856
K15548	p-hydroxybenzoic acid efflux pump subunit AaeA	3.873	2.5088	0.12265	0.51856
K13643	Rrf2 family transcriptional regulator, iron-sulfur cluster assembly transcription factor	2.3068	1.4948	0.12278	0.51856
K01372	bleomycin hydrolase	-0.8772	0.56887	0.12307	0.51856
K03502	DNA polymerase V	-0.54579	0.35395	0.12307	0.51856
K04082	molecular chaperone HscB	2.8065	1.8212	0.12331	0.51869
K03269	UDP-2,3-diacylglucosamine hydrolase	2.2766	1.4784	0.12357	0.51895
K04771	serine protease Do	-0.82227	0.53466	0.12407	0.51962
K03611	disulfide bond formation protein DsbB	3.9616	2.5772	0.12425	0.51962
K11534	DeoR family transcriptional regulator, deoxyribose operon repressor	3.0346	1.9753	0.12447	0.51962
K09896	uncharacterized protein	2.2261	1.4499	0.12468	0.51962
K09901	uncharacterized protein	2.6555	1.7312	0.12506	0.51962
K09124	uncharacterized protein	-2.3908	1.5593	0.12522	0.51962
K21695	protein AaeX	2.4176	1.5776	0.1254	0.51962
K08315	hydrogenase 3 maturation protease	4.0981	2.6774	0.12586	0.51962
K03718	Lrp/AsnC family transcriptional regulator, regulator for asnA, asnC and gidA	3.0096	1.9663	0.12588	0.51962
K07645	two-component system, OmpR family, sensor histidine kinase QseC	4.3316	2.8304	0.12593	0.51962
K00885	N-acylmannosamine kinase	4.2781	2.7955	0.12594	0.51962
K13283	ferrous-iron efflux pump FieF	2.8064	1.8368	0.12654	0.52029
K01854	UDP-galactopyranose mutase	-0.87692	0.57424	0.12674	0.52029
K01595	phosphoenolpyruvate carboxylase	1.2673	0.83045	0.12701	0.52029
K01243	adenosylhomocysteine nucleosidase	-0.49447	0.32411	0.1271	0.52029
K00863	triose/dihydroxyacetone kinase / FAD-AMP lyase (cyclizing)	4.7033	3.0832	0.12714	0.52029
K03790	ribosomal-protein-alanine N-acetyltransferase	-0.86734	0.56882	0.12731	0.52029
K03620	Ni/Fe-hydrogenase 1 B-type cytochrome subunit	2.0201	1.3266	0.12782	0.52148
K04095	cell filamentation protein	1.001	0.65765	0.128	0.52148
K03636	sulfur-carrier protein	2.6201	1.7267	0.12917	0.52533
K02784	phosphocarrier protein HPr	2.4282	1.601	0.12935	0.52533
K03534	L-rhamnose mutarotase	0.90727	0.60038	0.13075	0.52776
K02496	uroporphyrin-III C-methyltransferase	4.1819	2.7677	0.1308	0.52776
K02182	carnitine-CoA ligase	2.5356	1.6793	0.13107	0.52776
K02242	competence protein ComFC	1.888	1.2514	0.13136	0.52776
K15051	DNA-entry nuclease	0.90929	0.60287	0.13148	0.52776
K01095	phosphatidylglycerophosphatase A	2.9812	1.9774	0.13164	0.52776
K07552	MFS transporter, DHA1 family, multidrug resistance protein	2.6162	1.7355	0.1317	0.52776
K05787	DNA-binding protein HU-alpha	2.9551	1.9612	0.13187	0.52776
K01776	glutamate racemase	0.72127	0.47909	0.1322	0.52776
K07559	putative RNA 2'-phosphotransferase	2.1951	1.4583	0.13227	0.52776
K02408	flagellar hook-basal body complex protein FliE	-1.6367	1.0874	0.1323	0.52776
K03327	multidrug resistance protein, MATE family	2.2571	1.5001	0.1324	0.52776
K09815	zinc transport system substrate-binding protein	0.6965	0.46316	0.13263	0.52788
K03649	double-stranded uracil-DNA glycosylase	2.5786	1.717	0.13313	0.52862
K07461	putative endonuclease	0.65187	0.43427	0.13333	0.52862
K02344	DNA polymerase III subunit psi	3.3137	2.2083	0.13347	0.52862
K02193	heme exporter protein A	1.7753	1.1838	0.13371	0.52862
K00969	nicotinate-nucleotide adenylyltransferase	0.59317	0.39571	0.13388	0.52862
K07309	Tat-targeted selenate reductase subunit YnfE	1.9222	1.2829	0.13404	0.52862
K15460	tRNA1Val (adenine37-N6)-methyltransferase	2.4534	1.6393	0.13449	0.52946
K01681	aconitate hydratase	-0.69267	0.46331	0.13491	0.52946
K02000	glycine betaine/proline transport system ATP-binding protein	1.7593	1.1768	0.13491	0.52946
K06195	ApaG protein	2.5126	1.6816	0.13512	0.52946
K01251	adenosylhomocysteinase	1.1332	0.75872	0.13528	0.52946
K07308	anaerobic dimethyl sulfoxide reductase subunit C (DMSO reductase anchor subunit)	1.5612	1.0522	0.1379	0.53438
K03608	cell division topological specificity factor	-0.7201	0.48554	0.13805	0.53438
K06206	sugar fermentation stimulation protein A	-0.65608	0.44284	0.13847	0.53438
K07773	two-component system, OmpR family, aerobic respiration control protein ArcA	2.3527	1.5884	0.13855	0.53438
K06176	tRNA pseudouridine13 synthase	2.4081	1.6259	0.13857	0.53438
K05362	UDP-N-acetylmuramoyl-L-alanyl-D-glutamate-L-lysine ligase	1.7661	1.193	0.13878	0.53438
K01195	beta-glucuronidase	-1.0206	0.68952	0.13882	0.53438
K12290	pilus assembly protein HofO	3.1264	2.1122	0.13883	0.53438
K00613	glycine amidinotransferase	0.86283	0.58306	0.13892	0.53438
K19784	chromate reductase	2.6719	1.8058	0.13898	0.53438
K08318	4-hydroxybutyrate dehydrogenase / sulfolactaldehyde 3-reductase	4.013	2.7152	0.13942	0.53438
K01686	mannonate dehydratase	1.4436	0.97693	0.13948	0.53438
K01815	4-deoxy-L-threo-5-hexosulose-uronate ketol-isomerase	-1.2016	0.81392	0.13985	0.53438
K11391	23S rRNA (guanine1835-N2)-methyltransferase	3.4612	2.3494	0.14068	0.53438
K02439	thiosulfate sulfurtransferase	2.829	1.921	0.14084	0.53438
K06891	ATP-dependent Clp protease adaptor protein ClpS	2.1539	1.4629	0.14093	0.53438
K03644	lipoyl synthase	1.8519	1.2579	0.14096	0.53438
K11734	aromatic amino acid transport protein AroP	2.7256	1.8519	0.14108	0.53438
K03113	translation initiation factor 1	2.6403	1.7942	0.14114	0.53438
K07062	toxin FitB	-1.2339	0.83853	0.14117	0.53438
K14540	ribosome biogenesis GTPase A	0.67004	0.45571	0.14147	0.53438
K08302	tagatose 1,6-diphosphate aldolase GatY/KbaY	-0.73739	0.50158	0.14152	0.53438
K08986	putative membrane protein	1.8882	1.2852	0.1418	0.53438
K00330	NADH-quinone oxidoreductase subunit A	1.8468	1.2578	0.14202	0.53438
K00855	phosphoribulokinase	2.5671	1.7491	0.1422	0.53438
K03825	putative acetyltransferase	3.7784	2.5752	0.14231	0.53438
K03684	ribonuclease D	1.8888	1.2881	0.14255	0.53438
K00090	gluconate 2-dehydrogenase	2.865	1.9546	0.14271	0.53438
K04762	ribosome-associated heat shock protein Hsp15	2.1588	1.4739	0.143	0.53438
K05520	protease I	1.3612	0.92952	0.14307	0.53438
K04750	PhnB protein	3.0724	2.0983	0.14313	0.53438
K06406	stage V sporulation protein AD	-0.98011	0.6694	0.14315	0.53438
K03324	phosphate:Na+ symporter	-0.43667	0.29848	0.14347	0.53482
K07109	uncharacterized protein	2.5014	1.7158	0.14488	0.5393
K07052	uncharacterized protein	0.68902	0.47364	0.14575	0.54174
K19270	sugar-phosphatase	2.3887	1.6432	0.14602	0.54197
K01278	dipeptidyl-peptidase 4	-0.99655	0.68629	0.14648	0.54248
K03784	purine-nucleoside phosphorylase	0.91876	0.63287	0.14658	0.54248
K07264	4-amino-4-deoxy-L-arabinose transferase	3.6275	2.5101	0.14841	0.54847
K00938	phosphomevalonate kinase	1.7838	1.2361	0.149	0.54986
K01433	formyltetrahydrofolate deformylase	2.3213	1.6098	0.14931	0.55016
K00767	nicotinate-nucleotide pyrophosphorylase (carboxylating)	-0.52219	0.36231	0.1495	0.55016
K02570	periplasmic nitrate reductase NapD	1.8137	1.2624	0.15082	0.55378
K00350	Na+-transporting NADH:ubiquinone oxidoreductase subunit E	2.7938	1.9452	0.15091	0.55378
K11144	primosomal protein DnaI	1.8141	1.2649	0.15151	0.55442
K02299	cytochrome o ubiquinol oxidase subunit III	2.582	1.8006	0.15157	0.55442
K02037	phosphate transport system permease protein	-0.45287	0.31602	0.15185	0.55442
K03771	peptidyl-prolyl cis-trans isomerase SurA	2.0099	1.4056	0.15274	0.55442
K08137	MFS transporter, SP family, galactose:H+ symporter	2.6789	1.8736	0.15278	0.55442
K06899	nucleoid-associated protein	2.5398	1.7775	0.15305	0.55442
K08223	MFS transporter, FSR family, fosmidomycin resistance protein	1.9851	1.3896	0.15314	0.55442
K02929	large subunit ribosomal protein L44e	4.4049	3.0841	0.15321	0.55442
K02418	flagellar protein FliO/FliZ	1.4844	1.0397	0.15337	0.55442
K01571	oxaloacetate decarboxylase, alpha subunit	-0.75246	0.52719	0.15349	0.55442
K00799	glutathione S-transferase	2.2744	1.5956	0.15403	0.55442
K01817	phosphoribosylanthranilate isomerase	-0.59716	0.41924	0.15433	0.55442
K17073	putative lysine transport system substrate-binding protein	1.0916	0.7666	0.15447	0.55442
K02527	3-deoxy-D-manno-octulosonic-acid transferase	2.4676	1.7334	0.15457	0.55442
K08311	putative (di)nucleoside polyphosphate hydrolase	2.3619	1.6595	0.15467	0.55442
K03475	PTS system, ascorbate-specific IIC component	-0.73128	0.51383	0.15468	0.55442
K02895	large subunit ribosomal protein L24	0.65214	0.45865	0.15506	0.55442
K10017	histidine transport system ATP-binding protein	2.6267	1.8488	0.15539	0.55442
K18138	multidrug efflux pump	4.0122	2.8251	0.15555	0.55442
K03110	fused signal recognition particle receptor	-0.41043	0.28919	0.15582	0.55442
K03745	SlyX protein	2.2896	1.6137	0.15596	0.55442
K03732	ATP-dependent RNA helicase RhlB	2.0589	1.4514	0.15604	0.55442
K07150	uncharacterized protein	1.0536	0.74428	0.15687	0.55442
K08325	NADP-dependent alcohol dehydrogenase	1.9064	1.3473	0.15707	0.55442
K13953	alcohol dehydrogenase, propanol-preferring	1.566	1.1068	0.15709	0.55442
K22105	NA	2.1419	1.5145	0.15728	0.55442
K03569	rod shape-determining protein MreB and related proteins	-0.52766	0.37323	0.15743	0.55442
K03800	lipoate---protein ligase	-0.74355	0.52612	0.15758	0.55442
K01991	polysaccharide biosynthesis/export protein	2.2544	1.5952	0.15759	0.55442
K09899	uncharacterized protein	2.7779	1.9657	0.15759	0.55442
K01486	adenine deaminase	0.84879	0.60081	0.15773	0.55442
K06387	stage II sporulation protein R	-0.90267	0.64026	0.15858	0.55666
K13641	IclR family transcriptional regulator, acetate operon repressor	2.5825	1.8336	0.15901	0.55738
K01637	isocitrate lyase	3.0093	2.1384	0.15935	0.55784
K06189	magnesium and cobalt transporter	2.9927	2.1281	0.15963	0.55807
K02994	small subunit ribosomal protein S8	0.62041	0.44216	0.16058	0.55986
K07793	putative tricarboxylic transport membrane protein	-1.4276	1.0174	0.16058	0.55986
K16787	energy-coupling factor transport system ATP-binding protein	0.61163	0.43712	0.16175	0.56165
K13829	shikimate kinase / 3-dehydroquinate synthase	-1.0671	0.76271	0.16177	0.56165
K01725	cyanate lyase	2.7401	1.959	0.1619	0.56165
K06919	putative DNA primase/helicase	-0.63794	0.45616	0.16196	0.56165
K11750	esterase FrsA	2.6151	1.8738	0.16284	0.56393
K04014	protein NrfC	2.5687	1.8442	0.16366	0.56604
K03737	pyruvate-ferredoxin/flavodoxin oxidoreductase	-0.66624	0.47922	0.16445	0.56703
K01953	asparagine synthase (glutamine-hydrolysing)	-0.75571	0.54375	0.16459	0.56703
K03576	LysR family transcriptional regulator, regulator for metE and metH	2.2818	1.6424	0.16473	0.56703
K02013	iron complex transport system ATP-binding protein	0.59625	0.42955	0.16511	0.56703
K03656	ATP-dependent DNA helicase Rep	4.2782	3.0845	0.16545	0.56703
K03770	peptidyl-prolyl cis-trans isomerase D	2.2463	1.6205	0.1657	0.56703
K18840	antitoxin GhoS	2.7578	1.9896	0.16572	0.56703
K02406	flagellin	-1.5126	1.0916	0.16582	0.56703
K02426	cysteine desulfuration protein SufE	1.8416	1.3293	0.16592	0.56703
K07738	transcriptional repressor NrdR	-0.31121	0.2251	0.16682	0.56917
K00773	queuine tRNA-ribosyltransferase	0.62854	0.45482	0.16699	0.56917
K20976	histidine phosphotransfer protein HptB	-2.232	1.6175	0.16762	0.56973
K02614	acyl-CoA thioesterase	0.89485	0.64873	0.16778	0.56973
K07306	anaerobic dimethyl sulfoxide reductase subunit A	1.3474	0.97692	0.16781	0.56973
K14170	chorismate mutase / prephenate dehydratase	-0.61816	0.44878	0.16838	0.57024
K02867	large subunit ribosomal protein L11	0.59171	0.4296	0.1684	0.57024
K07467	phage replication initiation protein	-1.4878	1.0817	0.16899	0.57052
K06403	stage V sporulation protein AA	-0.77325	0.56227	0.16906	0.57052
K02069	putative ABC transport system permease protein	1.8127	1.3188	0.16928	0.57052
K00857	thymidine kinase	0.98714	0.71861	0.16955	0.57052
K02653	type IV pilus assembly protein PilC	0.8725	0.63523	0.16959	0.57052
K15533	1,3-beta-galactosyl-N-acetylhexosamine phosphorylase	-1.283	0.93567	0.17029	0.57146
K01772	protoporphyrin/coproporphyrin ferrochelatase	1.0891	0.79428	0.17031	0.57146
K18778	cell division protein ZapD	1.9616	1.4345	0.17149	0.5733
K01190	beta-galactosidase	-0.66479	0.48685	0.1721	0.5733
K12297	23S rRNA (guanine2445-N2)-methyltransferase / 23S rRNA (guanine2069-N7)-methyltransferase	2.008	1.4715	0.17238	0.5733
K12145	hydrogenase-4 component J	4.2067	3.0829	0.17241	0.5733
K02410	flagellar motor switch protein FliG	-1.5047	1.1028	0.17245	0.5733
K00845	glucokinase	-0.45009	0.32992	0.17249	0.5733
K01719	uroporphyrinogen-III synthase	1.892	1.3889	0.17311	0.5733
K12268	accessory secretory protein Asp1	1.8492	1.3581	0.17331	0.5733
K00975	glucose-1-phosphate adenylyltransferase	-0.31586	0.23218	0.1737	0.5733
K00858	NAD+ kinase	-0.40924	0.30084	0.17372	0.5733
K11209	GSH-dependent disulfide-bond oxidoreductase	1.1813	0.86956	0.17429	0.5733
K16923	energy-coupling factor transport system substrate-specific component	0.76747	0.56557	0.17478	0.5733
K13542	uroporphyrinogen III methyltransferase / synthase	-0.92701	0.68393	0.17528	0.5733
K02388	flagellar basal-body rod protein FlgC	-1.8483	1.3644	0.17552	0.5733
K12961	DnaA initiator-associating protein	2.6126	1.9286	0.17553	0.5733
K07237	tRNA 2-thiouridine synthesizing protein B	2.2074	1.6304	0.17577	0.5733
K19804	lipopolysaccharide assembly protein B	2.8601	2.1135	0.17597	0.5733
K01834	2,3-bisphosphoglycerate-dependent phosphoglycerate mutase	0.76604	0.56644	0.17625	0.5733
K04080	molecular chaperone IbpA	2.1259	1.5729	0.1765	0.5733
K03446	MFS transporter, DHA2 family, multidrug resistance protein	2.834	2.0981	0.17678	0.5733
K07498	putative transposase	1.5637	1.1586	0.17712	0.5733
K00979	3-deoxy-manno-octulosonate cytidylyltransferase (CMP-KDO synthetase)	1.8429	1.3656	0.17719	0.5733
K07402	xanthine dehydrogenase accessory factor	-0.55869	0.41423	0.17742	0.5733
K06398	stage IV sporulation protein A	-0.7494	0.55569	0.17747	0.5733
K01673	carbonic anhydrase	-0.57841	0.42917	0.17774	0.5733
K07043	uncharacterized protein	-0.63881	0.474	0.17775	0.5733
K03394	precorrin-2/cobalt-factor-2 C20-methyltransferase	-0.56435	0.41876	0.17777	0.5733
K01635	tagatose 1,6-diphosphate aldolase	1.7424	1.294	0.17814	0.5733
K19229	cationic peptide transport system ATP-binding protein	2.3519	1.7476	0.17837	0.5733
K01823	isopentenyl-diphosphate Delta-isomerase	1.246	0.92618	0.17852	0.5733
K07337	penicillin-binding protein activator	2.4043	1.7873	0.17855	0.5733
K00937	polyphosphate kinase	-0.5398	0.40135	0.17864	0.5733
K06207	GTP-binding protein	-0.36929	0.27513	0.17951	0.5733
K08300	ribonuclease E	-0.99303	0.74084	0.18011	0.5733
K02574	ferredoxin-type protein NapH	1.4935	1.1148	0.18033	0.5733
K06012	spore protease	-0.69897	0.52174	0.18034	0.5733
K07442	tRNA (adenine57-N1/adenine58-N1)-methyltransferase catalytic subunit	-1.1447	0.85449	0.18036	0.5733
K00561	23S rRNA (adenine-N6)-dimethyltransferase	1.8407	1.3743	0.18046	0.5733
K06079	copper homeostasis protein (lipoprotein)	2.3871	1.7832	0.18067	0.5733
K09955	uncharacterized protein	-1.8072	1.3508	0.18095	0.5733
K05810	laccase domain-containing protein	-0.46358	0.34656	0.18101	0.5733
K07034	uncharacterized protein	2.0202	1.5106	0.18111	0.5733
K03744	LemA protein	-0.46761	0.34968	0.18114	0.5733
K00932	propionate kinase	2.6449	1.9781	0.18118	0.5733
K10015	histidine transport system permease protein	2.6436	1.9772	0.1812	0.5733
K01911	O-succinylbenzoic acid--CoA ligase	1.8845	1.4096	0.18128	0.5733
K05501	TetR/AcrR family transcriptional regulator	1.9857	1.4877	0.18196	0.5733
K03621	glycerol-3-phosphate acyltransferase PlsX	0.78865	0.5912	0.18221	0.5733
K07058	membrane protein	-0.54429	0.40808	0.18228	0.5733
K08744	cardiolipin synthase (CMP-forming)	-0.5904	0.44281	0.18243	0.5733
K02553	regulator of ribonuclease activity A	2.1915	1.6443	0.18261	0.5733
K12257	SecD/SecF fusion protein	-0.64299	0.48273	0.18286	0.5733
K03319	divalent anion:Na+ symporter, DASS family	3.0031	2.2553	0.18299	0.5733
K11066	N-acetylmuramoyl-L-alanine amidase	2.2925	1.7217	0.18302	0.5733
K06878	tRNA-binding protein	1.2934	0.97145	0.18305	0.5733
K03474	pyridoxine 5-phosphate synthase	1.8575	1.3959	0.18329	0.57335
K10831	taurine transport system ATP-binding protein	3.6183	2.7205	0.18351	0.57335
K00673	arginine N-succinyltransferase	2.6205	1.9722	0.18394	0.57357
K10710	fructoselysine 6-kinase	1.3566	1.0212	0.18405	0.57357
K01284	peptidyl-dipeptidase Dcp	2.5065	1.8877	0.18424	0.57357
K14591	protein AroM	1.1755	0.88624	0.1847	0.5736
K01051	pectinesterase	1.9417	1.4657	0.18524	0.5736
K07307	anaerobic dimethyl sulfoxide reductase subunit B (DMSO reductase iron- sulfur subunit)	1.3497	1.0193	0.18545	0.5736
K02884	large subunit ribosomal protein L19	0.5351	0.40415	0.1855	0.5736
K01209	alpha-N-arabinofuranosidase	-0.66131	0.49949	0.18551	0.5736
K02422	flagellar protein FliS	-1.5407	1.1639	0.18558	0.5736
K02401	flagellar biosynthetic protein FlhB	-1.5218	1.1514	0.18628	0.57507
K03778	D-lactate dehydrogenase	-0.8155	0.61747	0.1866	0.57537
K20862	FMN hydrolase / 5-amino-6-(5-phospho-D-ribitylamino)uracil phosphatase	2.5777	1.9532	0.18692	0.57568
K10111	multiple sugar transport system ATP-binding protein	2.1075	1.5985	0.18736	0.57626
K00928	aspartate kinase	0.47989	0.36415	0.18756	0.57626
K00111	glycerol-3-phosphate dehydrogenase	0.85378	0.64861	0.18806	0.57712
K18478	sulfofructose kinase	3.2624	2.482	0.18871	0.57773
K03281	chloride channel protein, CIC family	2.4315	1.8507	0.1889	0.57773
K06861	lipopolysaccharide export system ATP-binding protein	1.8195	1.3856	0.18915	0.57773
K10805	acyl-CoA thioesterase II	-0.83571	0.63644	0.18915	0.57773
K03685	ribonuclease III	-0.40291	0.30726	0.18975	0.57836
K02612	ring-1,2-phenylacetyl-CoA epoxidase subunit PaaD	3.7514	2.8611	0.18981	0.57836
K03727	ATP-dependent RNA helicase HelY	-0.91026	0.69496	0.19027	0.57845
K03808	paraquat-inducible protein A	2.4054	1.8371	0.19041	0.57845
K17828	dihydroorotate dehydrogenase (NAD+) catalytic subunit	-0.44984	0.34363	0.1905	0.57845
K10206	LL-diaminopimelate aminotransferase	-0.65052	0.49735	0.19088	0.57891
K04764	integration host factor subunit alpha	2.3581	1.8053	0.19148	0.58006
K03799	heat shock protein HtpX	0.82403	0.6316	0.192	0.58094
K01222	6-phospho-beta-glucosidase	2.6285	2.0165	0.1924	0.58148
K00557	tRNA (uracil-5-)-methyltransferase	2.4242	1.8627	0.19311	0.58294
K09917	uncharacterized protein	2.3308	1.7921	0.19341	0.58317
K00116	malate dehydrogenase (quinone)	2.1737	1.677	0.19493	0.58662
K03585	membrane fusion protein, multidrug efflux system	2.0398	1.574	0.19501	0.58662
K03564	peroxiredoxin Q/BCP	1.4381	1.1112	0.19562	0.58711
K00981	phosphatidate cytidylyltransferase	0.5715	0.4418	0.19581	0.58711
K06283	putative DeoR family transcriptional regulator, stage III sporulation protein D	-1.2018	0.92931	0.19593	0.58711
K03078	3-dehydro-L-gulonate-6-phosphate decarboxylase	1.4718	1.1395	0.19651	0.58711
K06394	stage III sporulation protein AE	-0.71446	0.55399	0.19716	0.58711
K09892	cell division protein ZapB	2.4943	1.9346	0.19729	0.58711
K07214	enterochelin esterase and related enzymes	1.3375	1.0378	0.19749	0.58711
K03570	rod shape-determining protein MreC	-0.4355	0.33795	0.19751	0.58711
K07667	two-component system, OmpR family, KDP operon response regulator KdpE	-0.4901	0.38046	0.19768	0.58711
K18140	TetR/AcrR family transcriptional regulator, acrEF/envCD operon repressor	2.7302	2.1196	0.19773	0.58711
K19591	MerR family transcriptional regulator, copper efflux regulator	2.0662	1.6042	0.19775	0.58711
K05366	penicillin-binding protein 1A	0.57007	0.44275	0.1979	0.58711
K05846	osmoprotectant transport system permease protein	0.81077	0.63026	0.19831	0.58746
K05816	sn-glycerol 3-phosphate transport system ATP-binding protein	1.4448	1.1236	0.19847	0.58746
K15256	tRNA (cmo5U34)-methyltransferase	2.536	1.9755	0.19923	0.58843
K03671	thioredoxin 1	-0.33692	0.26261	0.19949	0.58843
K02622	topoisomerase IV subunit B	0.92014	0.71767	0.1998	0.58843
K21071	ATP-dependent phosphofructokinase / diphosphate-dependent phosphofructokinase	-0.47676	0.37211	0.20011	0.58843
K07491	putative transposase	0.69478	0.54337	0.20102	0.58843
K02020	molybdate transport system substrate-binding protein	-0.44521	0.34823	0.20108	0.58843
K01625	2-dehydro-3-deoxyphosphogluconate aldolase / (4S)-4-hydroxy-2-oxoglutarate aldolase	-0.76054	0.5949	0.20109	0.58843
K07657	two-component system, OmpR family, phosphate regulon response regulator PhoB	2.2201	1.7367	0.20114	0.58843
K20490	lantibiotic transport system ATP-binding protein	-0.49761	0.38931	0.20118	0.58843
K10441	ribose transport system ATP-binding protein	-0.51432	0.4029	0.20176	0.58843
K03580	ATP-dependent helicase HepA	2.5073	1.9642	0.20179	0.58843
K08681	5'-phosphate synthase pdxT subunit	-0.63178	0.49504	0.20188	0.58843
K00340	NADH-quinone oxidoreductase subunit K	1.8152	1.4224	0.2019	0.58843
K19803	Kdo2-lipid A phosphotransferase	3.3938	2.6603	0.20206	0.58843
K19156	antitoxin PrlF	3.891	3.053	0.2025	0.58843
K03116	sec-independent protein translocase protein TatA	-0.43013	0.33765	0.2027	0.58843
K11531	lsr operon transcriptional repressor	2.5604	2.0105	0.20283	0.58843
K14347	solute carrier family 10 (sodium/bile acid cotransporter), member 7	2.3358	1.8344	0.20289	0.58843
K07658	two-component system, OmpR family, alkaline phosphatase synthesis response regulator PhoP	-0.65669	0.51618	0.2033	0.58878
K09902	uncharacterized protein	1.8975	1.4921	0.20347	0.58878
K12370	dipeptide transport system permease protein	1.8816	1.4806	0.20379	0.58907
K06333	spore coat protein JB	-0.64422	0.50736	0.20417	0.58926
K00325	NAD(P) transhydrogenase subunit beta	3.6458	2.8744	0.20466	0.58926
K03465	thymidylate synthase (FAD)	-0.54138	0.42693	0.20477	0.58926
K02027	multiple sugar transport system substrate-binding protein	-0.52326	0.41278	0.20492	0.58926
K02988	small subunit ribosomal protein S5	0.60819	0.47991	0.20505	0.58926
K06145	LacI family transcriptional regulator, gluconate utilization system Gnt-I transcriptional repressor	2.0849	1.6465	0.20542	0.58926
K11937	biofilm PGA synthesis protein PgaD	2.7041	2.1357	0.20545	0.58926
K01006	pyruvate, orthophosphate dikinase	-0.61742	0.48813	0.20592	0.58995
K00010	myo-inositol 2-dehydrogenase / D-chiro-inositol 1-dehydrogenase	0.7267	0.57485	0.20618	0.59002
K06879	7-cyano-7-deazaguanine reductase	2.9746	2.3557	0.20669	0.59083
K07154	serine/threonine-protein kinase HipA	-0.74784	0.59325	0.20746	0.59182
K00313	electron transfer flavoprotein-quinone oxidoreductase	1.6595	1.3173	0.20773	0.59182
K07220	uncharacterized protein	-0.7259	0.5764	0.20789	0.59182
K01147	exoribonuclease II	2.5497	2.0248	0.20795	0.59182
K20542	endoglucanase	2.9265	2.3268	0.20849	0.59203
K05780	alpha-D-ribose 1-methylphosphonate 5-triphosphate synthase subunit PhnL	1.5207	1.2104	0.20896	0.59203
K21498	antitoxin HigA-1	1.2365	0.98464	0.20921	0.59203
K01012	biotin synthase	-0.45052	0.35879	0.20924	0.59203
K00793	riboflavin synthase	-0.57118	0.45494	0.2093	0.59203
K01940	argininosuccinate synthase	-0.43714	0.34825	0.2094	0.59203
K06890	uncharacterized protein	0.84439	0.67358	0.20999	0.59306
K00108	choline dehydrogenase	2.3649	1.8881	0.21039	0.59309
K02535	UDP-3-O-[3-hydroxymyristoyl] N-acetylglucosamine deacetylase	1.7564	1.4035	0.21075	0.59309
K15396	tRNA (cytidine32/uridine32-2'-O)-methyltransferase	2.7962	2.2348	0.21086	0.59309
K02420	flagellar biosynthetic protein FliQ	-1.4904	1.192	0.21116	0.59309
K03690	ubiquinone biosynthesis protein UbiJ	2.4539	1.9626	0.21119	0.59309
K03477	DeoR family transcriptional regulator, ulaG and ulaABCDEF operon transcriptional repressor	1.9774	1.5832	0.21167	0.59309
K11645	fructose-bisphosphate aldolase, class I	0.88089	0.7061	0.2122	0.59309
K02433	aspartyl-tRNA(Asn)/glutamyl-tRNA(Gln) amidotransferase subunit A	-0.39153	0.31386	0.21222	0.59309
K01169	ribonuclease I (enterobacter ribonuclease)	2.1403	1.7161	0.21233	0.59309
K03438	16S rRNA (cytosine1402-N4)-methyltransferase	-0.32929	0.26427	0.21275	0.59309
K03466	DNA segregation ATPase FtsK/SpoIIIE, S-DNA-T family	0.78526	0.63036	0.21286	0.59309
K01482	dimethylargininase	1.5463	1.2413	0.21288	0.59309
K02339	DNA polymerase III subunit chi	2.8235	2.2675	0.21305	0.59309
K19776	GntR family transcriptional regulator, galactonate operon transcriptional repressor	1.885	1.5143	0.21321	0.59309
K03741	arsenate reductase	-0.69906	0.5619	0.21346	0.5931
K05803	lipoprotein NlpI	2.3267	1.8718	0.21385	0.5931
K02863	large subunit ribosomal protein L1	0.55603	0.44756	0.2141	0.5931
K03385	nitrite reductase (cytochrome c-552)	1.5558	1.2524	0.21413	0.5931
K13059	N-acetylhexosamine 1-kinase	-1.0953	0.88266	0.21463	0.59385
K03796	Bax protein	2.4275	1.9577	0.21498	0.59405
K06141	MFS transporter, TsgA protein	2.4085	1.9454	0.21571	0.59405
K07346	fimbrial chaperone protein	3.8151	3.0841	0.21608	0.59405
K02056	simple sugar transport system ATP-binding protein	-0.34303	0.27732	0.21611	0.59405
K09157	uncharacterized protein	0.55027	0.44502	0.21628	0.59405
K06200	carbon starvation protein	-0.49395	0.39949	0.2163	0.59405
K02123	V/A-type H+/Na+-transporting ATPase subunit I	-0.59971	0.48505	0.21631	0.59405
K09774	lipopolysaccharide export system protein LptA	1.9122	1.5487	0.21692	0.59509
K04069	pyruvate formate lyase activating enzyme	-0.40395	0.32741	0.21729	0.59548
K13893	microcin C transport system substrate-binding protein	2.3363	1.9007	0.21901	0.59882
K03628	transcription termination factor Rho	-0.46954	0.38204	0.21905	0.59882
K03923	modulator of drug activity B	2.095	1.7051	0.2192	0.59882
K00605	aminomethyltransferase	1.2793	1.0422	0.21964	0.59923
K13677	1,2-diacylglycerol-3-alpha-glucose alpha-1,2-glucosyltransferase	1.4912	1.2153	0.21982	0.59923
K01468	imidazolonepropionase	1.3998	1.1415	0.22011	0.5994
K21600	CsoR family transcriptional regulator, copper-sensing transcriptional repressor	-0.47445	0.38792	0.22131	0.60203
K06407	stage V sporulation protein AE	-0.65309	0.53442	0.22169	0.60243
K01716	3-hydroxyacyl-[acyl-carrier protein] dehydratase / trans-2-decenoyl-[acyl-carrier protein] isomerase	2.2016	1.8042	0.22236	0.603
K06889	uncharacterized protein	-0.33622	0.27553	0.22237	0.603
K13771	Rrf2 family transcriptional regulator, nitric oxide-sensitive transcriptional repressor	1.9292	1.5821	0.22269	0.60324
K03724	ATP-dependent helicase Lhr and Lhr-like helicase	1.789	1.4696	0.22348	0.60474
K02498	HemY protein	2.124	1.7457	0.22372	0.60477
K03600	stringent starvation protein B	2.5895	2.1315	0.22442	0.60603
K00265	glutamate synthase (NADPH/NADH) large chain	-0.64312	0.53081	0.22567	0.60878
K05799	GntR family transcriptional regulator, transcriptional repressor for pyruvate dehydrogenase complex	-0.67764	0.5596	0.22592	0.60881
K17331	N,N'-diacetylchitobiose transport system permease protein	-1.0437	0.86315	0.22661	0.60962
K00247	fumarate reductase subunit D	2.591	2.1435	0.22675	0.60962
K04477	putative hydrolase	-0.46414	0.38413	0.22693	0.60962
K06975	uncharacterized protein	1.5301	1.2686	0.22775	0.61043
K08321	3-hydroxy-5-phosphonooxypentane-2,4-dione thiolase	1.9498	1.6168	0.22783	0.61043
K00998	CDP-diacylglycerol---serine O-phosphatidyltransferase	3.1347	2.5999	0.22794	0.61043
K03270	3-deoxy-D-manno-octulosonate 8-phosphate phosphatase (KDO 8-P phosphatase)	-1.5744	1.3082	0.2288	0.61119
K07301	cation:H+ antiporter	-0.49746	0.41355	0.22902	0.61119
K02564	glucosamine-6-phosphate deaminase	-0.28591	0.23773	0.22911	0.61119
K02196	heme exporter protein D	2.3443	1.9495	0.22917	0.61119
K12373	hexosaminidase	1.4554	1.214	0.23058	0.61434
K05982	deoxyribonuclease V	2.1818	1.8222	0.23116	0.61512
K02057	simple sugar transport system permease protein	-0.30133	0.25194	0.23169	0.61512
K05895	precorrin-6A/cobalt-precorrin-6A reductase	-0.84129	0.70354	0.23177	0.61512
K08974	putative membrane protein	1.2317	1.0306	0.23204	0.61512
K02961	small subunit ribosomal protein S17	-0.2745	0.22977	0.23221	0.61512
K04744	LPS-assembly protein	2.2157	1.855	0.23231	0.61512
K01749	hydroxymethylbilane synthase	-0.76307	0.63928	0.23262	0.61532
K02018	molybdate transport system permease protein	-0.4774	0.40051	0.23327	0.61643
K07223	putative iron-dependent peroxidase	1.789	1.5022	0.23368	0.61687
K01042	L-seryl-tRNA(Ser) seleniumtransferase	1.787	1.5018	0.23411	0.61692
K04770	Lon-like ATP-dependent protease	2.3751	1.9984	0.23465	0.61692
K15923	alpha-L-fucosidase 2	-0.96274	0.81025	0.23476	0.61692
K19775	GntR family transcriptional regulator, hexuronate regulon transcriptional repressor	2.0444	1.7209	0.23484	0.61692
K12973	lipid IVA palmitoyltransferase	2.626	2.2109	0.23494	0.61692
K15833	formate hydrogenlyase regulatory protein HycA	2.0173	1.6992	0.23513	0.61692
K07089	uncharacterized protein	0.61955	0.52227	0.23551	0.61729
K01525	bis(5'-nucleosyl)-tetraphosphatase (symmetrical)	2.6729	2.2558	0.23606	0.6181
K05517	nucleoside-specific channel-forming protein	2.1959	1.8579	0.23725	0.61913
K08298	L-carnitine CoA-transferase	1.4611	1.2366	0.23739	0.61913
K09923	uncharacterized protein	2.4855	2.1053	0.23777	0.61913
K12410	NAD-dependent deacetylase	-0.55907	0.47376	0.23797	0.61913
K03577	TetR/AcrR family transcriptional regulator, acrAB operon repressor	2.6182	2.2194	0.23814	0.61913
K10544	D-xylose transport system permease protein	2.0462	1.7346	0.23814	0.61913
K07497	putative transposase	0.51353	0.43552	0.23835	0.61913
K03924	MoxR-like ATPase	-0.47315	0.40137	0.23846	0.61913
K15722	cell division activator	2.5257	2.1456	0.23914	0.61913
K01630	2-dehydro-3-deoxyglucarate aldolase	2.3572	2.004	0.2395	0.61913
K02483	two-component system, OmpR family, response regulator	1.344	1.1429	0.2396	0.61913
K09891	uncharacterized protein	2.0523	1.7452	0.2396	0.61913
K03303	lactate permease	1.0843	0.92216	0.23967	0.61913
K23015	NA	2.9403	2.5013	0.2398	0.61913
K01678	fumarate hydratase subunit beta	-0.65216	0.5568	0.24149	0.62214
K02112	F-type H+-transporting ATPase subunit beta	0.4799	0.4098	0.24158	0.62214
K00965	UDPglucose--hexose-1-phosphate uridylyltransferase	-0.39801	0.34006	0.24184	0.62214
K01182	oligo-1,6-glucosidase	-0.49827	0.42581	0.24193	0.62214
K02520	translation initiation factor IF-3	0.33126	0.28335	0.24237	0.62264
K02851	UDP-GlcNAc:undecaprenyl-phosphate/decaprenyl-phosphate GlcNAc-1-phosphate transferase	-0.72484	0.62084	0.243	0.62304
K05835	threonine efflux protein	2.4553	2.103	0.243	0.62304
K00675	N-hydroxyarylamine O-acetyltransferase	1.7552	1.5047	0.24342	0.62314
K04651	hydrogenase nickel incorporation protein HypA/HybF	0.98224	0.84224	0.24352	0.62314
K05796	electron transport protein HydN	1.5288	1.3153	0.24511	0.62657
K03291	MFS transporter, SET family, sugar efflux transporter	2.0322	1.7537	0.24654	0.62912
K02521	LysR family transcriptional regulator, positive regulator for ilvC	1.8779	1.6219	0.24692	0.62912
K07736	CarD family transcriptional regulator	-0.50705	0.43808	0.2471	0.62912
K01929	UDP-N-acetylmuramoyl-tripeptide--D-alanyl-D-alanine ligase	-0.34168	0.29529	0.24724	0.62912
K02841	heptosyltransferase I	2.639	2.2823	0.24756	0.62912
K03551	holliday junction DNA helicase RuvB	0.47909	0.41433	0.24756	0.62912
K01491	methylenetetrahydrofolate dehydrogenase (NADP+) / methenyltetrahydrofolate cyclohydrolase	0.54277	0.4701	0.24826	0.6294
K02856	L-rhamnose-H+ transport protein	2.7144	2.3512	0.24831	0.6294
K00184	prokaryotic molybdopterin-containing oxidoreductase family, iron-sulfur binding subunit	1.4696	1.2732	0.24842	0.6294
K00632	acetyl-CoA acyltransferase	1.0831	0.93892	0.24869	0.6294
K07235	tRNA 2-thiouridine synthesizing protein D	1.9793	1.7166	0.24889	0.6294
K02742	SprT protein	2.2429	1.9486	0.24973	0.63046
K07172	antitoxin MazE	1.7735	1.541	0.2498	0.63046
K01187	alpha-glucosidase	-0.60129	0.52313	0.25039	0.63134
K03426	NAD+ diphosphatase	0.65349	0.56899	0.25076	0.63135
K01153	type I restriction enzyme, R subunit	-0.54946	0.47853	0.25088	0.63135
K11358	aspartate aminotransferase	-0.42871	0.37385	0.25149	0.63228
K06442	23S rRNA (cytidine1920-2'-O)/16S rRNA (cytidine1409-2'-O)-methyltransferase	-0.63363	0.55303	0.2519	0.63269
K06199	CrcB protein	-0.56526	0.49385	0.25238	0.63284
K08218	MFS transporter, PAT family, beta-lactamase induction signal transducer AmpG	1.7767	1.5526	0.25249	0.63284
K13639	MerR family transcriptional regulator, redox-sensitive transcriptional activator SoxR	2.2251	1.9479	0.25334	0.63284
K15921	arabinoxylan arabinofuranohydrolase	-1.3332	1.1678	0.25362	0.63284
K01232	maltose-6'-phosphate glucosidase	3.4774	3.048	0.25391	0.63284
K02795	PTS system, mannose-specific IIC component	-0.38107	0.33405	0.25397	0.63284
K06024	segregation and condensation protein B	-0.38652	0.33885	0.254	0.63284
K02170	pimeloyl-[acyl-carrier protein] methyl ester esterase	1.7633	1.546	0.25408	0.63284
K08970	nickel/cobalt exporter	3.3492	2.9377	0.25425	0.63284
K07322	regulator of cell morphogenesis and NO signaling	1.8762	1.6477	0.25481	0.63284
K07473	DNA-damage-inducible protein J	-0.44342	0.38951	0.25496	0.63284
K05595	multiple antibiotic resistance protein	1.6653	1.4647	0.25554	0.63284
K01589	5-(carboxyamino)imidazole ribonucleotide synthase	0.74934	0.65959	0.25592	0.63284
K03746	DNA-binding protein H-NS	3.4778	3.0617	0.256	0.63284
K17318	putative aldouronate transport system substrate-binding protein	-0.81861	0.72089	0.25614	0.63284
K03316	monovalent cation:H+ antiporter, CPA1 family	0.73436	0.64738	0.25665	0.63284
K11938	HMP-PP phosphatase	1.9353	1.7068	0.25687	0.63284
K00339	NADH-quinone oxidoreductase subunit J	1.591	1.4034	0.25693	0.63284
K05539	tRNA-dihydrouridine synthase A	2.156	1.9022	0.25703	0.63284
K09125	uncharacterized protein	1.8082	1.5955	0.25707	0.63284
K04653	hydrogenase expression/formation protein HypC	0.53226	0.46984	0.25727	0.63284
K02990	small subunit ribosomal protein S6	-0.18757	0.1656	0.25734	0.63284
K02794	PTS system, mannose-specific IIB component	-0.33414	0.29521	0.25768	0.63308
K03523	biotin transport system substrate-specific component	0.7648	0.67662	0.25834	0.63394
K00177	2-oxoglutarate ferredoxin oxidoreductase subunit gamma	1.1771	1.0419	0.25859	0.63394
K08972	putative membrane protein	-0.6192	0.54848	0.25893	0.63394
K02970	small subunit ribosomal protein S21	-0.35253	0.31234	0.25902	0.63394
K00700	1,4-alpha-glucan branching enzyme	-0.43484	0.38562	0.25947	0.63394
K07243	high-affinity iron transporter	-0.99605	0.88336	0.25951	0.63394
K09920	uncharacterized protein	1.5531	1.3784	0.25986	0.63421
K07742	uncharacterized protein	0.47113	0.41855	0.26032	0.63474
K04075	tRNA(Ile)-lysidine synthase	-0.37038	0.32929	0.26069	0.63503
K15922	sulfoquinovosidase	1.86	1.656	0.26135	0.63586
K10557	AI-2 transport system permease protein	2.0786	1.8513	0.26152	0.63586
K03491	lichenan operon transcriptional antiterminator	-1.4239	1.2712	0.26266	0.63615
K02888	large subunit ribosomal protein L21	0.51085	0.4563	0.26291	0.63615
K00338	NADH-quinone oxidoreductase subunit I	1.693	1.5134	0.26327	0.63615
K02429	MFS transporter, FHS family, L-fucose permease	1.612	1.4415	0.26343	0.63615
K07271	lipopolysaccharide cholinephosphotransferase	0.89064	0.79676	0.26364	0.63615
K04488	nitrogen fixation protein NifU and related proteins	-0.32744	0.29302	0.26378	0.63615
K17686	Cu+-exporting ATPase	1.0454	0.93611	0.26412	0.63615
K00868	pyridoxine kinase	-0.34126	0.30581	0.26445	0.63615
K03106	signal recognition particle subunit SRP54	-0.38298	0.34337	0.2647	0.63615
K03556	LuxR family transcriptional regulator, maltose regulon positive regulatory protein	-1.0695	0.9589	0.26471	0.63615
K20117	PTS system, glucose-specific IIB component	-0.74199	0.66557	0.26493	0.63615
K20118	PTS system, glucose-specific IIC component	-0.74199	0.66557	0.26493	0.63615
K02843	heptosyltransferase II	1.7878	1.6037	0.26496	0.63615
K02035	peptide/nickel transport system substrate-binding protein	-0.3375	0.30284	0.26508	0.63615
K22718	NA	3.4332	3.0887	0.26633	0.63856
K15583	oligopeptide transport system ATP-binding protein	0.44111	0.3973	0.26689	0.6393
K02906	large subunit ribosomal protein L3	0.39544	0.35688	0.26783	0.64066
K06918	uncharacterized protein	2.4551	2.2163	0.26797	0.64066
K05305	fucokinase	-0.93539	0.84562	0.26866	0.64066
K02910	large subunit ribosomal protein L31e	-2.5204	2.2797	0.2689	0.64066
K02946	small subunit ribosomal protein S10	0.44442	0.40206	0.269	0.64066
K11071	spermidine/putrescine transport system permease protein	0.5446	0.49308	0.26938	0.64066
K09973	uncharacterized protein	2.0621	1.8672	0.26943	0.64066
K02552	menaquinone-specific isochorismate synthase	2.3861	2.1616	0.26966	0.64066
K04081	molecular chaperone IbpB	1.8847	1.7075	0.26969	0.64066
K00128	aldehyde dehydrogenase (NAD+)	-0.56792	0.51505	0.27018	0.64124
K00322	NAD(P) transhydrogenase	2.6614	2.4162	0.27069	0.64128
K02109	F-type H+-transporting ATPase subunit b	0.47095	0.42761	0.27075	0.64128
K01744	aspartate ammonia-lyase	-0.71077	0.64584	0.2711	0.64128
K08680	2-succinyl-6-hydroxy-2,4-cyclohexadiene-1-carboxylate synthase	2.1572	1.9606	0.2712	0.64128
K15866	2-(1,2-epoxy-1,2-dihydrophenyl)acetyl-CoA isomerase	2.6082	2.3716	0.27144	0.64128
K02952	small subunit ribosomal protein S13	0.39819	0.36267	0.27224	0.64176
K03594	bacterioferritin	1.3406	1.2216	0.27249	0.64176
K02760	PTS system, cellobiose-specific IIB component	-0.82857	0.75532	0.27265	0.64176
K14088	ech hydrogenase subunit C	1.382	1.2601	0.27277	0.64176
K09747	uncharacterized protein	-0.21339	0.19463	0.27291	0.64176
K06956	uncharacterized protein	-0.84916	0.77525	0.27337	0.64176
K06958	RNase adapter protein RapZ	-0.31384	0.28668	0.27362	0.64176
K02774	PTS system, galactitol-specific IIB component	-0.36519	0.33366	0.27374	0.64176
K00389	putative membrane protein	2.0208	1.8473	0.27397	0.64176
K06408	stage V sporulation protein AF	-0.778	0.71176	0.27437	0.64176
K07053	3',5'-nucleoside bisphosphate phosphatase	-0.4737	0.43337	0.27437	0.64176
K09994	aminoalkylphosphonate N-acetyltransferase	2.1758	1.9968	0.27589	0.64473
K03742	nicotinamide-nucleotide amidase	0.83008	0.76295	0.2766	0.64494
K00390	phosphoadenosine phosphosulfate reductase	1.6271	1.4956	0.27664	0.64494
K01738	cysteine synthase A	-0.28445	0.26153	0.27675	0.64494
K03833	selenocysteine-specific elongation factor	-0.63816	0.58701	0.27697	0.64494
K11201	PTS system, fructose-specific IIA-like component	1.6467	1.517	0.27768	0.64601
K00016	L-lactate dehydrogenase	0.62119	0.57301	0.27833	0.64693
K06952	uncharacterized protein	-0.68299	0.63045	0.27866	0.64711
K00626	acetyl-CoA C-acetyltransferase	-0.4855	0.45044	0.28112	0.65197
K02121	V/A-type H+/Na+-transporting ATPase subunit E	-0.66669	0.61893	0.28141	0.65197
K03544	ATP-dependent Clp protease ATP-binding subunit ClpX	0.45446	0.42199	0.2815	0.65197
K03632	chromosome partition protein MukB	3.3252	3.0894	0.28178	0.65203
K10009	cystine transport system permease protein	1.5884	1.4781	0.28253	0.65318
K02387	flagellar basal-body rod protein FlgB	1.2768	1.191	0.28374	0.6543
K03740	D-alanine transfer protein	0.97104	0.90624	0.28394	0.6543
K11747	glutathione-regulated potassium-efflux system protein KefB	1.8004	1.6821	0.28447	0.6543
K05350	beta-glucosidase	1.216	1.1367	0.28473	0.6543
K08314	fructose-6-phosphate aldolase 2	2.0929	1.9599	0.28559	0.6543
K01206	alpha-L-fucosidase	0.47923	0.4494	0.28625	0.6543
K00042	2-hydroxy-3-oxopropionate reductase	1.6541	1.5524	0.28664	0.6543
K03603	GntR family transcriptional regulator, negative regulator for fad regulon and positive regulator of fabA	2.5216	2.3682	0.28698	0.6543
K03601	exodeoxyribonuclease VII large subunit	0.62777	0.58972	0.28709	0.6543
K02279	pilus assembly protein CpaB	-0.6172	0.57983	0.28713	0.6543
K00337	NADH-quinone oxidoreductase subunit H	1.6363	1.5378	0.28731	0.6543
K16213	cellobiose epimerase	-1.2187	1.1454	0.28735	0.6543
K00865	glycerate 2-kinase	0.60696	0.57085	0.28767	0.6543
K09155	uncharacterized protein	1.3007	1.2239	0.2879	0.6543
K01239	purine nucleosidase	-0.72144	0.67902	0.28802	0.6543
K11068	hemolysin III	-0.37371	0.35174	0.28803	0.6543
K20116	PTS system, glucose-specific IIA component	-0.71359	0.67218	0.28841	0.6543
K02103	GntR family transcriptional regulator, arabinose operon transcriptional repressor	-1.2344	1.1629	0.28847	0.6543
K02495	oxygen-independent coproporphyrinogen III oxidase	1.7483	1.6472	0.28853	0.6543
K06962	uncharacterized protein	-0.51051	0.48123	0.28876	0.6543
K02821	PTS system, ascorbate-specific IIA component	-0.69027	0.6507	0.28878	0.6543
K18206	beta-L-arabinobiosidase	-1.0327	0.97405	0.28907	0.6543
K03720	TrpR family transcriptional regulator, trp operon repressor	2.0653	1.9488	0.28924	0.6543
K02416	flagellar motor switch protein FliM	-1.553	1.4658	0.28939	0.6543
K11258	acetolactate synthase II small subunit	1.9645	1.8542	0.2894	0.6543
K01449	N-acetylmuramoyl-L-alanine amidase	-0.83494	0.7889	0.28989	0.6543
K01599	uroporphyrinogen decarboxylase	-0.68693	0.6491	0.28993	0.6543
K10010	cystine transport system ATP-binding protein	-1.1211	1.0609	0.29066	0.6543
K01808	ribose 5-phosphate isomerase B	-0.39481	0.37381	0.29088	0.6543
K02518	translation initiation factor IF-1	-0.22422	0.2124	0.29113	0.6543
K03408	purine-binding chemotaxis protein CheW	-1.1475	1.0871	0.29117	0.6543
K03072	preprotein translocase subunit SecD	1.3128	1.2442	0.29136	0.6543
K01179	endoglucanase	-1.3499	1.2797	0.29151	0.6543
K06204	DnaK suppressor protein	2.1212	2.0117	0.29168	0.6543
K02477	two-component system, LytTR family, response regulator	1.6051	1.5229	0.29187	0.6543
K01428	urease subunit alpha	0.77588	0.73703	0.29247	0.65463
K18205	non-reducing end beta-L-arabinofuranosidase	-0.848	0.80562	0.29252	0.65463
K19055	Ala-tRNA(Pro) deacylase	0.75658	0.72244	0.29499	0.65906
K03048	DNA-directed RNA polymerase subunit delta	0.83904	0.80122	0.29501	0.65906
K04094	methylenetetrahydrofolate--tRNA-(uracil-5-)-methyltransferase	0.84425	0.80719	0.2956	0.65937
K02647	carbohydrate diacid regulator	-0.42865	0.41004	0.29585	0.65937
K07751	PepB aminopeptidase	1.9301	1.8469	0.296	0.65937
K09999	arginine transport system permease protein	1.93	1.848	0.2963	0.65937
K19416	modulator of FtsH protease	2.9432	2.8188	0.29642	0.65937
K02062	thiamine transport system ATP-binding protein	1.9546	1.8735	0.29681	0.65967
K02243	competence protein ComGA	1.2799	1.228	0.29728	0.65971
K10014	histidine transport system substrate-binding protein	3.0736	2.9493	0.29734	0.65971
K09161	uncharacterized protein	1.9414	1.8671	0.29844	0.66159
K03651	3',5'-cyclic-AMP phosphodiesterase	1.8133	1.7466	0.29918	0.66215
K01920	glutathione synthase	1.8865	1.8185	0.29955	0.66215
K03713	MerR family transcriptional regulator, glutamine synthetase repressor	2.5724	2.4805	0.29972	0.66215
K00631	glycerol-3-phosphate O-acyltransferase	1.9034	1.8364	0.29995	0.66215
K01361	lactocepin	1.5779	1.5224	0.29998	0.66215
K17320	putative aldouronate transport system permease protein	0.57076	0.55103	0.30029	0.66216
K00616	transaldolase	-0.49273	0.47614	0.30075	0.66216
K03335	inosose dehydratase	0.86894	0.83974	0.30077	0.66216
K01258	tripeptide aminopeptidase	0.68837	0.66569	0.30111	0.66216
K02572	ferredoxin-type protein NapF	2.2041	2.1353	0.30197	0.66216
K15986	manganese-dependent inorganic pyrophosphatase	0.304	0.29461	0.30213	0.66216
K06188	aquaporin Z	0.93671	0.90789	0.30219	0.66216
K11175	phosphoribosylglycinamide formyltransferase 1	0.41662	0.40401	0.30245	0.66216
K09160	uncharacterized protein	2.0185	1.9581	0.30263	0.66216
K07387	putative metalloprotease	1.6746	1.6249	0.30273	0.66216
K02768	PTS system, fructose-specific IIA component	-0.43982	0.42703	0.30303	0.66216
K09020	ureidoacrylate peracid hydrolase	2.0265	1.9676	0.30305	0.66216
K06960	uncharacterized protein	-0.22739	0.22106	0.30364	0.66242
K09690	lipopolysaccharide transport system permease protein	-1.436	1.3961	0.30368	0.66242
K00595	precorrin-6Y C5,15-methyltransferase (decarboxylating)"	-0.45617	0.44496	0.30527	0.6649
K00275	pyridoxamine 5'-phosphate oxidase	2.1178	2.066	0.30533	0.6649
K08277	transcriptional activator CaiF	2.0077	1.9607	0.30585	0.66546
K01631	2-dehydro-3-deoxyphosphogalactonate aldolase	2.1941	2.1443	0.30621	0.66569
K06972	presequence protease	-0.4837	0.47355	0.30705	0.66593
K03703	excinuclease ABC subunit C	-0.30121	0.29514	0.30747	0.66593
K11940	heat shock protein HspQ	1.9964	1.9574	0.30778	0.66593
K08217	MFS transporter, DHA3 family, macrolide efflux protein	0.67172	0.65869	0.30783	0.66593
K01760	cystathionine beta-lyase	1.0355	1.016	0.30812	0.66593
K01950	NAD+ synthase (glutamine-hydrolysing)	-0.49803	0.48878	0.30825	0.66593
K16209	lactose/raffinose/galactose permease	-1.3362	1.3117	0.30836	0.66593
K11179	tRNA 2-thiouridine synthesizing protein E	1.5068	1.4799	0.30861	0.66593
K03640	peptidoglycan-associated lipoprotein	2.2215	2.182	0.30864	0.66593
K02682	prepilin peptidase dependent protein D	2.0075	1.9736	0.30908	0.6662
K19265	L-glyceraldehyde 3-phosphate reductase	-0.38532	0.37938	0.30979	0.6662
K00031	isocitrate dehydrogenase	0.43478	0.42816	0.30989	0.6662
K04013	cytochrome c-type protein NrfB	1.914	1.8877	0.31063	0.6662
K11050	multidrug/hemolysin transport system ATP-binding protein	0.42347	0.41796	0.31097	0.6662
K15635	2,3-bisphosphoglycerate-independent phosphoglycerate mutase	-0.5717	0.56428	0.31099	0.6662
K07351	fimbrial protein	3.0717	3.0357	0.31161	0.6662
K02852	UDP-N-acetyl-D-mannosaminouronate:lipid I N-acetyl-D-mannosaminouronosyltransferase	2.1829	2.1574	0.31164	0.6662
K04656	hydrogenase maturation protein HypF	-0.40335	0.39868	0.31168	0.6662
K01119	2',3'-cyclic-nucleotide 2'-phosphodiesterase / 3'-nucleotidase	-0.97861	0.96744	0.31176	0.6662
K00529	3-phenylpropionate/trans-cinnamate dioxygenase ferredoxin reductase component	2.4833	2.4553	0.31182	0.6662
K15634	probable phosphoglycerate mutase	1.79	1.7699	0.31185	0.6662
K04065	hyperosmotically inducible periplasmic protein	1.9963	1.9753	0.31218	0.66635
K00005	glycerol dehydrogenase	-0.37341	0.36991	0.31274	0.667
K05936	precorrin-4/cobalt-precorrin-4 C11-methyltransferase	-0.77665	0.77007	0.31319	0.66701
K09001	anhydro-N-acetylmuramic acid kinase	2.0538	2.0371	0.31337	0.66701
K00381	sulfite reductase (NADPH) hemoprotein beta-component	1.7473	1.7337	0.31352	0.66701
K01910	[citrate (pro-3S)-lyase] ligase	1.4851	1.4748	0.31392	0.66731
K18828	tRNA(fMet)-specific endonuclease VapC	1.2344	1.2273	0.31452	0.66743
K07393	glutathionyl-hydroquinone reductase	2.1893	2.179	0.31503	0.66743
K00239	succinate dehydrogenase / fumarate reductase, flavoprotein subunit	-0.69923	0.69596	0.31504	0.66743
K07085	putative transport protein	1.2161	1.2107	0.31513	0.66743
K01226	trehalose-6-phosphate hydrolase	1.2766	1.2712	0.31527	0.66743
K01085	glucose-1-phosphatase	2.1956	2.1889	0.31583	0.66786
K02042	phosphonate transport system permease protein	-1.0094	1.0069	0.31615	0.66786
K07148	uncharacterized protein	1.6621	1.6585	0.31625	0.66786
K13694	murein DD-endopeptidase / murein LD-carboxypeptidase	1.7274	1.7246	0.31655	0.66795
K00948	ribose-phosphate pyrophosphokinase	0.45197	0.45172	0.31704	0.66831
K03809	NAD(P)H dehydrogenase (quinone)	1.8607	1.8604	0.31723	0.66831
K00568	2-polyprenyl-6-hydroxyphenyl methylase / 3-demethylubiquinone-9 3-methyltransferase	1.7038	1.7045	0.31752	0.66837
K20444	O-antigen biosynthesis protein	-0.52304	0.52381	0.31803	0.66855
K22607	NA	2.3467	2.3552	0.31906	0.66855
K10547	putative multiple sugar transport system permease protein	-1.6297	1.636	0.31917	0.66855
K00375	GntR family transcriptional regulator / MocR family aminotransferase	-0.62544	0.62804	0.31933	0.66855
K06190	intracellular septation protein	2.172	2.1825	0.31963	0.66855
K02100	MFS transporter, SP family, arabinose:H+ symporter	-1.5601	1.5681	0.31979	0.66855
K03588	cell division protein FtsW	0.43133	0.43392	0.3202	0.66855
K00666	fatty-acyl-CoA synthase	-0.99501	1.0014	0.32041	0.66855
K06950	uncharacterized protein	-0.40653	0.40918	0.32046	0.66855
K07285	outer membrane lipoprotein	1.8553	1.8675	0.3205	0.66855
K21976	probable RcsB/C two-component-system connector, global regulator of biofilm formation and acid-resistance	2.5325	2.5498	0.3206	0.66855
K03469	ribonuclease HI	-0.36562	0.36834	0.3209	0.66855
K09136	ribosomal protein S12 methylthiotransferase accessory factor	1.5457	1.5578	0.32109	0.66855
K06893	uncharacterized protein	-1.2305	1.2404	0.32122	0.66855
K12582	dTDP-N-acetylfucosamine:lipid II N-acetylfucosaminyltransferase	2.7817	2.8083	0.32191	0.66867
K03625	N utilization substance protein B	-0.33401	0.33739	0.32219	0.66867
K07407	alpha-galactosidase	-0.48097	0.48604	0.32239	0.66867
K03637	cyclic pyranopterin monophosphate synthase	-0.43316	0.43784	0.32251	0.66867
K02005	HlyD family secretion protein	-0.46372	0.46879	0.32257	0.66867
K09895	uncharacterized protein	1.8286	1.8499	0.32292	0.66884
K09807	uncharacterized protein	0.62597	0.63582	0.32487	0.67172
K01607	4-carboxymuconolactone decarboxylase	0.60447	0.61408	0.32494	0.67172
K19508	PTS system, fructoselysine/glucoselysine-specific IIC component	-0.68166	0.6933	0.3255	0.67172
K06177	tRNA pseudouridine32 synthase / 23S rRNA pseudouridine746 synthase	-1.443	1.4679	0.32558	0.67172
K02024	maltoporin	1.6125	1.6404	0.3256	0.67172
K01425	glutaminase	0.60094	0.6119	0.32606	0.67212
K00625	phosphate acetyltransferase	-0.32213	0.32828	0.32645	0.67222
K13889	glutathione transport system substrate-binding protein	1.994	2.0346	0.32707	0.67222
K07718	two-component system, sensor histidine kinase YesM	-0.43494	0.44386	0.32713	0.67222
K02188	cobalt-precorrin-5B (C1)-methyltransferase	-0.45216	0.46156	0.32727	0.67222
K10716	voltage-gated potassium channel	0.76901	0.78549	0.32757	0.67222
K03623	ribonuclease inhibitor	1.3337	1.363	0.32785	0.67222
K03320	ammonium transporter, Amt family	-0.40353	0.41271	0.32819	0.67222
K00133	aspartate-semialdehyde dehydrogenase	-0.40565	0.41534	0.32873	0.67222
K06187	recombination protein RecR	0.44517	0.45587	0.3288	0.67222
K01791	UDP-N-acetylglucosamine 2-epimerase (non-hydrolysing)	0.45227	0.46346	0.32914	0.67222
K02950	small subunit ribosomal protein S12	0.31696	0.3249	0.32929	0.67222
K02573	ferredoxin-type protein NapG	1.5249	1.5647	0.32977	0.67222
K17247	methionine sulfoxide reductase heme-binding subunit	1.7881	1.8348	0.32978	0.67222
K03503	DNA polymerase V	1.3396	1.3749	0.3299	0.67222
K01790	dTDP-4-dehydrorhamnose 3,5-epimerase	-0.77296	0.79351	0.33	0.67222
K01620	threonine aldolase	-0.46459	0.47726	0.33032	0.67234
K02878	large subunit ribosomal protein L16	-0.21132	0.21746	0.33119	0.67348
K16926	energy-coupling factor transport system substrate-specific component	0.51723	0.53257	0.33146	0.67348
K06077	outer membrane lipoprotein SlyB	2.1118	2.1757	0.33174	0.67348
K01534	Cd2+/Zn2+-exporting ATPase	-0.75542	0.77859	0.33193	0.67348
K05593	aminoglycoside 6-adenylyltransferase	2.7913	2.879	0.33228	0.67368
K05364	penicillin-binding protein A	-0.96063	0.99174	0.33273	0.67405
K02074	zinc/manganese transport system ATP-binding protein	-1.0968	1.1346	0.3337	0.67492
K09768	uncharacterized protein	-0.43262	0.44769	0.33387	0.67492
K02050	NitT/TauT family transport system permease protein	-0.52589	0.54434	0.33399	0.67492
K02793	PTS system, mannose-specific IIA component	-0.28609	0.29626	0.3342	0.67492
K06378	stage II sporulation protein AA (anti-sigma F factor antagonist)	0.74229	0.77005	0.33507	0.67577
K06999	phospholipase/carboxylesterase	0.71015	0.73725	0.33543	0.67577
K17722	dihydropyrimidine dehydrogenase (NAD+) subunit PreT	0.62671	0.65088	0.33561	0.67577
K10016	histidine transport system permease protein	2.07	2.15	0.33566	0.67577
K18334	L-fuconate dehydratase	-2.5001	2.6076	0.33766	0.67926
K01918	pantoate--beta-alanine ligase	-0.79509	0.83148	0.33895	0.68133
K03980	putative peptidoglycan lipid II flippase	-0.92478	0.96876	0.33978	0.68163
K03657	DNA helicase II / ATP-dependent DNA helicase PcrA	-0.3207	0.33607	0.33995	0.68163
K07703	two-component system, CitB family, response regulator DcuR	1.9067	1.9985	0.34005	0.68163
K09913	uncharacterized protein	1.6392	1.7191	0.34033	0.68163
K03969	phage shock protein A	1.2915	1.3547	0.34042	0.68163
K22227	NA	2.0112	2.1113	0.34079	0.68185
K02528	16S rRNA (adenine1518-N6/adenine1519-N6)-dimethyltransferase	0.44623	0.46905	0.34143	0.68212
K01916	NAD+ synthase	0.75608	0.79505	0.34161	0.68212
K07400	Fe/S biogenesis protein NfuA	1.6654	1.7516	0.34172	0.68212
K06980	tRNA-modifying protein YgfZ	1.7691	1.866	0.3431	0.68424
K07146	UPF0176 protein	0.75882	0.80074	0.34331	0.68424
K03485	LacI family transcriptional regulator, trehalose operon repressor	2.0278	2.1429	0.34402	0.68486
K07025	putative hydrolase of the HAD superfamily	-0.43421	0.459	0.34415	0.68486
K03554	recombination associated protein RdgC	1.7535	1.8564	0.34488	0.6853
K03088	RNA polymerase sigma-70 factor, ECF subfamily	-0.34786	0.36829	0.3449	0.6853
K01995	branched-chain amino acid transport system ATP-binding protein	-0.48892	0.51823	0.34546	0.68587
K01142	exodeoxyribonuclease III	0.32603	0.34597	0.34601	0.68645
K20974	two-component system, sensor histidine kinase	-0.96162	1.0219	0.34669	0.68701
K03215	23S rRNA (uracil1939-C5)-methyltransferase	0.64009	0.68039	0.34682	0.68701
K00427	L-lactate permease	1.7934	1.9074	0.34711	0.68704
K08296	phosphohistidine phosphatase	-0.605	0.64427	0.34771	0.68723
K01939	adenylosuccinate synthase	-0.27745	0.29563	0.34798	0.68723
K07124	uncharacterized protein	-0.37732	0.40231	0.3483	0.68723
K02052	putative spermidine/putrescine transport system ATP-binding protein	0.94168	1.0049	0.3487	0.68723
K07724	Ner family transcriptional regulator	1.6056	1.7138	0.3488	0.68723
K08641	zinc D-Ala-D-Ala dipeptidase	1.0773	1.1501	0.34893	0.68723
K01751	diaminopropionate ammonia-lyase	-0.39076	0.41729	0.34906	0.68723
K01962	acetyl-CoA carboxylase carboxyl transferase subunit alpha	-0.29476	0.31514	0.34961	0.68779
K02835	peptide chain release factor 1	0.42339	0.45341	0.3504	0.68882
K03767	peptidyl-prolyl cis-trans isomerase A (cyclophilin A)	0.36398	0.39044	0.35122	0.68991
K04067	primosomal replication protein N''	2.3517	2.5265	0.35195	0.69051
K02982	small subunit ribosomal protein S3	0.39107	0.42023	0.35206	0.69051
K07023	putative hydrolases of HD superfamily	0.41383	0.445	0.3524	0.69065
K08234	glyoxylase I family protein	-0.73492	0.79142	0.3531	0.69149
K02124	V/A-type H+/Na+-transporting ATPase subunit K	-0.4756	0.51299	0.35387	0.69238
K09862	uncharacterized protein	1.9355	2.0886	0.3541	0.69238
K09702	uncharacterized protein	-0.39199	0.42358	0.35475	0.69238
K01698	porphobilinogen synthase	-0.42703	0.46166	0.35497	0.69238
K03529	chromosome segregation protein	-0.3346	0.3618	0.35506	0.69238
K01938	formate--tetrahydrofolate ligase	0.48084	0.52004	0.35516	0.69238
K09685	purine operon repressor	0.77953	0.84387	0.35561	0.69238
K02855	AraC family transcriptional regulator, L-rhamnose operon regulatory protein RhaS	1.4925	1.6161	0.35573	0.69238
K03437	RNA methyltransferase, TrmH family	-0.38526	0.41747	0.35608	0.69238
K11733	lysine-specific permease	-1.1046	1.1973	0.35623	0.69238
K00373	nitrate reductase molybdenum cofactor assembly chaperone NarJ/NarW	1.9526	2.1195	0.35693	0.69276
K01679	fumarate hydratase, class II	1.299	1.4104	0.35704	0.69276
K00882	1-phosphofructokinase	0.39483	0.4293	0.35773	0.69276
K19157	mRNA interferase YafQ	0.61763	0.67156	0.35773	0.69276
K00286	pyrroline-5-carboxylate reductase	0.34172	0.37158	0.35776	0.69276
K06078	murein lipoprotein	1.4681	1.5988	0.35849	0.69343
K12294	two-component system, LytTR family, sensor histidine kinase ComD	1.6077	1.7514	0.35865	0.69343
K07219	putative molybdopterin biosynthesis protein	-0.69618	0.75973	0.35948	0.69437
K03590	cell division protein FtsA	-0.97578	1.0653	0.35967	0.69437
K01921	D-alanine-D-alanine ligase	0.35728	0.39051	0.36024	0.69455
K02392	flagellar basal-body rod protein FlgG	-1.5141	1.6584	0.36123	0.69455
K03753	molybdopterin-guanine dinucleotide biosynthesis adapter protein	1.8301	2.0063	0.36167	0.69455
K02031	peptide/nickel transport system ATP-binding protein	-0.36973	0.40539	0.36175	0.69455
K02744	PTS system, N-acetylgalactosamine-specific IIA component	-0.50652	0.55538	0.36175	0.69455
K00134	glyceraldehyde 3-phosphate dehydrogenase	-0.27469	0.30122	0.36181	0.69455
K19168	toxin CptA	1.7783	1.9503	0.36186	0.69455
K00571	site-specific DNA-methyltransferase (adenine-specific)	-0.35571	0.39015	0.36191	0.69455
K05989	alpha-L-rhamnosidase	-0.61725	0.67917	0.36344	0.69694
K13628	iron-sulfur cluster assembly protein	1.6393	1.8055	0.36391	0.69694
K09893	regulator of ribonuclease activity B	1.6664	1.8356	0.36396	0.69694
K06317	inhibitor of the pro-sigma K processing machinery	-0.66265	0.73126	0.36484	0.69765
K02068	putative ABC transport system ATP-binding protein	1.0237	1.1297	0.36487	0.69765
K07571	S1 RNA binding domain protein	1.4695	1.6241	0.36557	0.69811
K14086	ech hydrogenase subunit A	-0.48569	0.53689	0.36565	0.69811
K05801	DnaJ like chaperone protein	1.2656	1.4009	0.36629	0.6985
K03826	putative acetyltransferase	0.37659	0.41718	0.36669	0.6985
K04070	putative pyruvate formate lyase activating enzyme	-0.35551	0.39383	0.36669	0.6985
K10804	acyl-CoA thioesterase I	1.6535	1.834	0.36727	0.6985
K02055	putative spermidine/putrescine transport system substrate-binding protein	0.74065	0.82156	0.36731	0.6985
K01507	inorganic pyrophosphatase	0.63243	0.70175	0.36748	0.6985
K04088	membrane protease subunit HflK	1.7219	1.9133	0.36814	0.69892
K01990	ABC-2 type transport system ATP-binding protein	-0.20537	0.22838	0.36852	0.69892
K20534	polyisoprenyl-phosphate glycosyltransferase	-0.41341	0.46092	0.36976	0.69892
K01151	deoxyribonuclease IV	-0.37395	0.41708	0.36993	0.69892
K03117	sec-independent protein translocase protein TatB	-0.76802	0.85689	0.3701	0.69892
K03557	Fis family transcriptional regulator, factor for inversion stimulation protein	1.5532	1.7336	0.37028	0.69892
K02238	competence protein ComEC	-0.26813	0.2994	0.37049	0.69892
K00963	UTP--glucose-1-phosphate uridylyltransferase	-0.60683	0.67762	0.3705	0.69892
K00075	UDP-N-acetylmuramate dehydrogenase	-0.24737	0.27628	0.37059	0.69892
K19956	L-sorbose 1-phosphate reductase	-0.43766	0.48886	0.37065	0.69892
K06866	autonomous glycyl radical cofactor	2.2967	2.5655	0.37067	0.69892
K06957	tRNA(Met) cytidine acetyltransferase	2.6851	3.0093	0.37226	0.69912
K03545	trigger factor	-0.2633	0.29523	0.37248	0.69912
K01299	carboxypeptidase Taq	-0.8048	0.90251	0.37253	0.69912
K19158	toxin YoeB	-0.95893	1.0754	0.37257	0.69912
K01069	hydroxyacylglutathione hydrolase	0.2966	0.33264	0.37258	0.69912
K02926	large subunit ribosomal protein L4	-0.18533	0.20787	0.37262	0.69912
K00266	glutamate synthase (NADPH/NADH) small chain	-0.34661	0.3888	0.37266	0.69912
K00245	fumarate reductase iron-sulfur subunit	1.6473	1.8498	0.37319	0.69912
K00097	4-hydroxythreonine-4-phosphate dehydrogenase	1.8785	2.1096	0.37321	0.69912
K16509	regulatory protein spx	0.72737	0.81768	0.37371	0.69955
K07480	insertion element IS1 protein InsB	1.3723	1.5451	0.37445	0.70043
K19336	cyclic-di-GMP-binding biofilm dispersal mediator protein	1.9219	2.1711	0.37604	0.70204
K05832	putative ABC transport system permease protein	-0.30695	0.3468	0.37611	0.70204
K12148	biofilm regulator BssS	1.4475	1.6363	0.37635	0.70204
K03074	preprotein translocase subunit SecF	1.6509	1.8663	0.37639	0.70204
K09117	uncharacterized protein	-0.43204	0.4889	0.37686	0.70241
K03666	host factor-I protein	1.3278	1.5034	0.37715	0.70244
K08227	MFS transporter, LPLT family, lysophospholipid transporter	1.6582	1.8815	0.37814	0.70334
K05896	segregation and condensation protein A	0.41036	0.46565	0.37818	0.70334
K02536	UDP-3-O-[3-hydroxymyristoyl] glucosamine N-acyltransferase	1.5329	1.7466	0.38013	0.70646
K02587	nitrogenase molybdenum-cofactor synthesis protein NifE	-0.45786	0.52236	0.38074	0.70671
K07027	glycosyltransferase 2 family protein	-0.26273	0.30032	0.38166	0.70671
K11755	phosphoribosyl-ATP pyrophosphohydrolase / phosphoribosyl-AMP cyclohydrolase	0.58973	0.67418	0.38172	0.70671
K00262	glutamate dehydrogenase (NADP+)	-0.27651	0.31614	0.38177	0.70671
K09024	flavin reductase	1.6196	1.8542	0.3824	0.70671
K00982	[glutamine synthetase] adenylyltransferase / [glutamine synthetase]-adenylyl-L-tyrosine phosphorylase	-0.84846	0.97207	0.38275	0.70671
K01026	propionate CoA-transferase	-0.44998	0.51566	0.38286	0.70671
K03783	purine-nucleoside phosphorylase	0.80193	0.91936	0.38306	0.70671
K01813	L-rhamnose isomerase	-0.51967	0.59585	0.38313	0.70671
K01875	seryl-tRNA synthetase	0.44383	0.50938	0.38358	0.70671
K18889	ATP-binding cassette, subfamily B, multidrug efflux pump	-0.60946	0.69947	0.38358	0.70671
K10117	raffinose/stachyose/melibiose transport system substrate-binding protein	-0.41421	0.47575	0.38395	0.70671
K03660	N-glycosylase/DNA lyase	-0.66134	0.75971	0.38402	0.70671
K01223	6-phospho-beta-glucosidase	-0.40458	0.46509	0.38436	0.70671
K00170	pyruvate ferredoxin oxidoreductase beta subunit	-0.85827	0.987	0.38453	0.70671
K05311	central glycolytic genes regulator	1.4348	1.6504	0.38463	0.70671
K02390	flagellar hook protein FlgE	-1.2563	1.4464	0.38506	0.707
K18640	plasmid segregation protein ParM	-0.37055	0.42718	0.38571	0.70768
K03630	DNA repair protein RadC	0.33514	0.38712	0.38664	0.70889
K02227	adenosylcobinamide-phosphate synthase	-0.49086	0.56747	0.38705	0.70913
K02526	2-keto-3-deoxygluconate permease	1.3052	1.5107	0.38759	0.70913
K09710	ribosome-associated protein	-0.25211	0.2918	0.38759	0.70913
K08981	putative membrane protein	1.0446	1.2097	0.38788	0.70915
K06173	tRNA pseudouridine38-40 synthase	-0.28526	0.33056	0.38816	0.70916
K06180	23S rRNA pseudouridine1911/1915/1917 synthase	-0.22135	0.25707	0.3892	0.71011
K03624	transcription elongation factor GreA	-0.18584	0.21584	0.38923	0.71011
K12996	rhamnosyltransferase	0.95814	1.1149	0.39014	0.71126
K03486	GntR family transcriptional regulator, trehalose operon transcriptional repressor	0.49033	0.57193	0.39126	0.71282
K03762	MFS transporter, MHS family, proline/betaine transporter	-0.72658	0.84838	0.39176	0.71322
K03522	electron transfer flavoprotein alpha subunit	-0.45701	0.53439	0.39244	0.71386
K10007	glutamate transport system permease protein	-0.74222	0.86866	0.39286	0.71386
K03367	D-alanine--poly(phosphoribitol) ligase subunit 1	0.84161	0.98623	0.39346	0.71386
K09772	cell division inhibitor SepF	-0.36702	0.43012	0.39349	0.71386
K15257	tRNA (mo5U34)-methyltransferase	1.8546	2.1734	0.39349	0.71386
K16927	energy-coupling factor transport system substrate-specific component	-0.48699	0.57184	0.39443	0.71505
K00813	aspartate aminotransferase	1.6327	1.9195	0.395	0.71558
K05591	ATP-independent RNA helicase DbpA	1.7442	2.053	0.39555	0.71609
K01421	putative membrane protein	-0.38026	0.44826	0.39627	0.71688
K00087	xanthine dehydrogenase molybdenum-binding subunit	-0.54723	0.64678	0.39751	0.71862
K02119	V/A-type H+/Na+-transporting ATPase subunit C	-0.53684	0.63493	0.39783	0.71871
K07576	metallo-beta-lactamase family protein	-0.7944	0.94065	0.39838	0.7192
K00762	orotate phosphoribosyltransferase	-0.21454	0.25431	0.39888	0.7196
K05781	putative phosphonate transport system ATP-binding protein	1.2251	1.4542	0.39952	0.72024
K03976	Cys-tRNA(Pro)/Cys-tRNA(Cys) deacylase	-0.2826	0.3359	0.40017	0.72032
K01597	diphosphomevalonate decarboxylase	1.566	1.8615	0.40021	0.72032
K01821	4-oxalocrotonate tautomerase	0.62673	0.74601	0.40085	0.72032
K15827	formate hydrogenlyase subunit 2	1.6658	1.9837	0.40106	0.72032
K07816	putative GTP pyrophosphokinase	-0.32312	0.38488	0.40118	0.72032
K00997	holo-[acyl-carrier protein] synthase	0.35623	0.42438	0.40124	0.72032
K13570	prokaryotic ubiquitin-like protein Pup	-0.95391	1.1376	0.40174	0.72032
K09696	sodium transport system permease protein	1.453	1.733	0.40178	0.72032
K01198	xylan 1,4-beta-xylosidase	-0.71114	0.849	0.40224	0.72064
K01770	2-C-methyl-D-erythritol 2,4-cyclodiphosphate synthase	-0.31723	0.37906	0.40265	0.72087
K09952	CRISPR-associated endonuclease Csn1	-0.60848	0.72875	0.40373	0.72165
K01585	arginine decarboxylase	-0.62201	0.74505	0.4038	0.72165
K09904	uncharacterized protein	1.4316	1.7152	0.40393	0.72165
K07812	trimethylamine-N-oxide reductase (cytochrome c)	0.86063	1.0327	0.40461	0.72165
K19244	alanine dehydrogenase	-1.2247	1.4697	0.40469	0.72165
K00705	4-alpha-glucanotransferase	-0.31964	0.38377	0.40491	0.72165
K22278	NA	-0.44927	0.53957	0.40504	0.72165
K22104	NA	2.0544	2.4708	0.40571	0.72203
K01489	cytidine deaminase	-0.66662	0.80191	0.40581	0.72203
K12149	DNA-damage-inducible protein I	1.9318	2.3289	0.40682	0.72332
K02875	large subunit ribosomal protein L14e	-2.0761	2.5073	0.40765	0.7243
K00878	hydroxyethylthiazole kinase	-0.38625	0.46748	0.40867	0.72512
K17810	D-aspartate ligase	0.67509	0.81707	0.40867	0.72512
K00259	alanine dehydrogenase	1.5605	1.8917	0.40943	0.72588
K03578	ATP-dependent helicase HrpA	1.5014	1.821	0.40966	0.72588
K03496	chromosome partitioning protein	-0.26742	0.32469	0.41016	0.72627
K00185	prokaryotic molybdopterin-containing oxidoreductase family, membrane subunit	1.3624	1.6554	0.41052	0.72641
K20487	two-component system, OmpR family, lantibiotic biosynthesis sensor histidine kinase NisK/SpaK	-0.59371	0.72194	0.41086	0.72652
K01993	HlyD family secretion protein	1.3339	1.6237	0.41134	0.72687
K09121	uncharacterized protein	-0.38987	0.47587	0.41263	0.72866
K01271	Xaa-Pro dipeptidase	1.0136	1.2388	0.41324	0.72923
K06726	D-ribose pyranase	1.059	1.2956	0.41372	0.72958
K07481	transposase, IS5 family	0.74159	0.90859	0.41439	0.73026
K03340	diaminopimelate dehydrogenase	1.0923	1.3437	0.41624	0.73303
K04769	AbrB family transcriptional regulator, stage V sporulation protein T	-0.45942	0.56685	0.41767	0.73472
K09812	cell division transport system ATP-binding protein	0.48498	0.59905	0.41819	0.73472
K02036	phosphate transport system ATP-binding protein	0.36079	0.44573	0.41826	0.73472
K04654	hydrogenase expression/formation protein HypD	-0.32759	0.40479	0.41834	0.73472
K00059	3-oxoacyl-[acyl-carrier protein] reductase	-0.19581	0.2422	0.41881	0.73477
K01972	DNA ligase (NAD+)	0.36897	0.45649	0.41893	0.73477
K22015	NA	-0.48941	0.60621	0.41948	0.73477
K14260	alanine-synthesizing transaminase	-0.37354	0.46272	0.4195	0.73477
K07444	putative N6-adenine-specific DNA methylase	0.54338	0.6738	0.41998	0.73511
K03789	ribosomal-protein-alanine N-acetyltransferase	0.35764	0.44458	0.42114	0.73586
K00821	acetylornithine/N-succinyldiaminopimelate aminotransferase	-0.35056	0.43598	0.42135	0.73586
K12527	putative selenate reductase	0.64913	0.80766	0.42156	0.73586
K10543	D-xylose transport system substrate-binding protein	0.70789	0.88137	0.42188	0.73586
K00690	sucrose phosphorylase	-0.41361	0.51513	0.42202	0.73586
K09773	[pyruvate, water dikinase]-phosphate phosphotransferase / [pyruvate, water dikinase] kinase	-0.36587	0.45577	0.42212	0.73586
K07496	putative transposase	-0.46156	0.57666	0.42348	0.73774
K16322	low-affinity inorganic phosphate transporter	1.4161	1.7704	0.42378	0.73777
K17195	D-allulose-6-phosphate 3-epimerase	-0.75814	0.94916	0.42444	0.73806
K01256	aminopeptidase N	-0.43786	0.54847	0.42468	0.73806
K01810	glucose-6-phosphate isomerase	-0.22567	0.28298	0.42517	0.73806
K03090	RNA polymerase sigma-B factor	-0.51032	0.63992	0.42517	0.73806
K03148	sulfur carrier protein ThiS adenylyltransferase	1.4961	1.8769	0.42538	0.73806
K03970	phage shock protein B	1.8478	2.3229	0.42634	0.73854
K00175	2-oxoglutarate/2-oxoacid ferredoxin oxidoreductase subunit beta	0.85717	1.0776	0.42637	0.73854
K11719	lipopolysaccharide export system protein LptC	1.6859	2.1202	0.42651	0.73854
K02315	DNA replication protein DnaC	-0.3946	0.49672	0.42695	0.73881
K21993	NA	0.81171	1.0252	0.42853	0.74056
K18349	two-component system, OmpR family, response regulator VanR	-0.39307	0.49649	0.42854	0.74056
K04755	ferredoxin, 2Fe-2S	1.7658	2.2318	0.42883	0.74058
K02122	V/A-type H+/Na+-transporting ATPase subunit F	-0.44169	0.55939	0.42976	0.74169
K02237	competence protein ComEA	0.34181	0.43341	0.43032	0.74216
K01785	aldose 1-epimerase	0.29753	0.37778	0.43095	0.74275
K03856	3-deoxy-7-phosphoheptulonate synthase	-0.42171	0.5362	0.43159	0.74335
K00891	shikimate kinase	0.19985	0.25435	0.43202	0.7436
K02822	PTS system, ascorbate-specific IIB component	-0.42956	0.54714	0.43239	0.74362
K14652	3,4-dihydroxy 2-butanone 4-phosphate synthase / GTP cyclohydrolase II	-0.33895	0.43219	0.43288	0.74362
K01609	indole-3-glycerol phosphate synthase	0.43655	0.55675	0.43298	0.74362
K00382	dihydrolipoamide dehydrogenase	0.67384	0.85975	0.43318	0.74362
K01567	peptidoglycan-N-acetylmuramic acid deacetylase	-0.38001	0.48621	0.43446	0.74449
K03091	RNA polymerase sporulation-specific sigma factor	-0.3573	0.45716	0.43448	0.74449
K03816	xanthine phosphoribosyltransferase	-0.30942	0.39597	0.43455	0.74449
K03787	5'-nucleotidase	0.85226	1.0959	0.43675	0.74697
K02859	riboflavin biosynthesis RibT protein	1.4358	1.8468	0.43689	0.74697
K07568	S-adenosylmethionine:tRNA ribosyltransferase-isomerase	0.35787	0.46035	0.43694	0.74697
K02160	acetyl-CoA carboxylase biotin carboxyl carrier protein	-0.26438	0.34026	0.43716	0.74697
K01358	ATP-dependent Clp protease, protease subunit	-0.25863	0.33306	0.43744	0.74697
K06178	23S rRNA pseudouridine2605 synthase	-0.3572	0.46048	0.43792	0.747
K15987	K(+)-stimulated pyrophosphate-energized sodium pump	0.3381	0.43623	0.43831	0.747
K04019	ethanolamine utilization protein EutA	0.82181	1.061	0.43858	0.747
K04486	histidinol-phosphatase (PHP family)	-0.30131	0.38902	0.43861	0.747
K17319	putative aldouronate transport system permease protein	0.37912	0.49032	0.4394	0.74784
K09009	uncharacterized protein	-0.89132	1.1538	0.43981	0.74805
K07105	uncharacterized protein	-0.33497	0.43407	0.4403	0.74839
K14441	ribosomal protein S12 methylthiotransferase	-0.32975	0.42758	0.44059	0.74839
K09979	uncharacterized protein	1.5121	1.9655	0.4417	0.7495
K18888	ATP-binding cassette, subfamily B, multidrug efflux pump	0.86942	1.1304	0.44182	0.7495
K08384	stage V sporulation protein D (sporulation-specific penicillin-binding protein)	-0.40241	0.52431	0.44278	0.74985
K09810	lipoprotein-releasing system ATP-binding protein	-0.76035	0.99087	0.44287	0.74985
K03075	preprotein translocase subunit SecG	0.37113	0.48368	0.4429	0.74985
K20492	lantibiotic transport system permease protein	0.33785	0.44074	0.44335	0.74997
K02871	large subunit ribosomal protein L13	-0.27576	0.35989	0.44355	0.74997
K08281	nicotinamidase/pyrazinamidase	-0.54463	0.71153	0.44401	0.75026
K02405	RNA polymerase sigma factor for flagellar operon FliA	-1.0244	1.3397	0.44449	0.75059
K07720	two-component system, response regulator YesN	-0.26297	0.3445	0.44527	0.75126
K00558	DNA (cytosine-5)-methyltransferase 1	-0.34798	0.45607	0.44547	0.75126
K01880	glycyl-tRNA synthetase	-0.37589	0.49404	0.44674	0.75291
K21636	ribonucleoside-triphosphate reductase (formate)	-0.21028	0.27724	0.44818	0.75484
K01356	repressor LexA	-0.30122	0.39755	0.44864	0.75512
K01710	dTDP-glucose 4,6-dehydratase	-0.34946	0.46164	0.44905	0.75533
K07663	two-component system, OmpR family, catabolic regulation response regulator CreB	1.3728	1.8238	0.45163	0.75917
K01879	glycyl-tRNA synthetase beta chain	0.60316	0.80275	0.45243	0.76002
K10536	agmatine deiminase	1.0089	1.345	0.45318	0.76079
K02783	PTS system, glucitol/sorbitol-specific IIC component	0.50056	0.66816	0.45376	0.76127
K04084	thiol:disulfide interchange protein DsbD	0.99622	1.3346	0.4554	0.76352
K09951	CRISPR-associated protein Cas2	0.41109	0.55239	0.45675	0.76527
K10563	formamidopyrimidine-DNA glycosylase	0.57895	0.77843	0.45703	0.76527
K03526	(E)-4-hydroxy-3-methylbut-2-enyl-diphosphate synthase	-0.27379	0.36935	0.45853	0.76718
K01963	acetyl-CoA carboxylase carboxyl transferase subunit beta	-0.28667	0.3874	0.4593	0.76718
K13683	putative colanic acid biosynthesis glycosyltransferase	1.9149	2.5878	0.45932	0.76718
K16210	oligogalacturonide transporter	-1.0377	1.403	0.45956	0.76718
K02431	L-fucose mutarotase	-0.92301	1.2494	0.46007	0.76718
K06298	germination protein M	-0.58448	0.79217	0.46062	0.76718
K00074	3-hydroxybutyryl-CoA dehydrogenase	-0.32558	0.44141	0.46077	0.76718
K01442	choloylglycine hydrolase	-0.33673	0.45684	0.46107	0.76718
K06409	stage V sporulation protein B	-0.36578	0.49639	0.46119	0.76718
K07277	outer membrane protein insertion porin family	0.96533	1.3112	0.4616	0.76718
K09921	uncharacterized protein	1.9388	2.6341	0.46171	0.76718
K02909	large subunit ribosomal protein L31	-0.166	0.22555	0.46173	0.76718
K12500	thioesterase III	1.5607	2.1228	0.46221	0.76749
K21567	ferredoxin/flavodoxin---NADP+ reductase	0.58753	0.80192	0.46377	0.76957
K04074	cell division initiation protein	0.42947	0.58771	0.46493	0.771
K03595	GTPase	0.25818	0.35377	0.46551	0.77148
K09158	uncharacterized protein	1.1957	1.6412	0.46626	0.77177
K04757	serine/threonine-protein kinase RsbW	-0.46982	0.64507	0.46642	0.77177
K01992	ABC-2 type transport system permease protein	0.22421	0.30796	0.46658	0.77177
K07755	arsenite methyltransferase	1.1118	1.5291	0.46716	0.77191
K02313	chromosomal replication initiator protein	-0.23788	0.32745	0.46756	0.77191
K01989	putative ABC transport system substrate-binding protein	-0.28984	0.3992	0.4678	0.77191
K07216	hemerythrin	-1.3326	1.8356	0.46786	0.77191
K00331	NADH-quinone oxidoreductase subunit B	1.154	1.5906	0.46816	0.77192
K01512	acylphosphatase	-0.25655	0.35394	0.46855	0.77198
K01077	alkaline phosphatase	0.65317	0.90219	0.46907	0.77198
K00008	L-iditol 2-dehydrogenase	-1.1298	1.5606	0.46911	0.77198
K02813	PTS system, sorbose-specific IIB component	-1.2626	1.7464	0.46968	0.77198
K06921	uncharacterized protein	-0.46307	0.64051	0.46969	0.77198
K03076	preprotein translocase subunit SecY	0.29077	0.40274	0.47031	0.7725
K00991	2-C-methyl-D-erythritol 4-phosphate cytidylyltransferase	-0.278	0.386	0.4714	0.77362
K01754	threonine dehydratase	-0.31938	0.44415	0.47209	0.77362
K12700	non-specific riboncleoside hydrolase	-0.82092	1.1419	0.47221	0.77362
K02899	large subunit ribosomal protein L27	0.2456	0.34175	0.47236	0.77362
K06396	stage III sporulation protein AG	-0.43763	0.60914	0.47249	0.77362
K00942	guanylate kinase	0.25613	0.35678	0.47281	0.77367
K00757	uridine phosphorylase	-0.34818	0.48572	0.47348	0.77409
K15723	SecY interacting protein Syd	1.1633	1.6237	0.47371	0.77409
K02019	molybdate transport system regulatory protein	0.2867	0.40051	0.4741	0.77409
K06075	MarR family transcriptional regulator, transcriptional regulator for hemolysin	1.2463	1.7417	0.47427	0.77409
K00971	mannose-1-phosphate guanylyltransferase	-0.82433	1.1529	0.4746	0.77414
K06940	uncharacterized protein	0.45954	0.64388	0.47541	0.77461
K02302	uroporphyrin-III C-methyltransferase / precorrin-2 dehydrogenase / sirohydrochlorin ferrochelatase	1.2399	1.7376	0.47548	0.77461
K06895	L-lysine exporter family protein LysE/ArgO	-1.0133	1.422	0.47607	0.77499
K06864	uncharacterized protein	-0.44437	0.6247	0.47688	0.77499
K18891	ATP-binding cassette, subfamily B, multidrug efflux pump	1.1304	1.5909	0.47736	0.77499
K05341	amylosucrase	-0.59632	0.83987	0.4777	0.77499
K03739	membrane protein involved in D-alanine export	0.70262	0.98974	0.47776	0.77499
K11752	diaminohydroxyphosphoribosylaminopyrimidine deaminase / 5-amino-6-(5-phosphoribosylamino)uracil reductase	-0.39301	0.55365	0.47779	0.77499
K07106	N-acetylmuramic acid 6-phosphate etherase	-0.61864	0.87226	0.47817	0.77499
K03315	Na+:H+ antiporter, NhaC family	-0.37062	0.52268	0.47828	0.77499
K01704	3-isopropylmalate/(R)-2-methylmalate dehydratase small subunit	-0.29024	0.40946	0.47841	0.77499
K09384	uncharacterized protein	0.54248	0.76695	0.47937	0.77604
K07177	Lon-like protease	0.67604	0.95705	0.47995	0.77651
K00242	succinate dehydrogenase / fumarate reductase, membrane anchor subunit	1.5125	2.1428	0.48027	0.77654
K02945	small subunit ribosomal protein S1	0.2854	0.40462	0.4806	0.77658
K07045	uncharacterized protein	0.37596	0.5343	0.48165	0.77779
K06942	ribosome-binding ATPase	0.30898	0.43969	0.48224	0.77807
K21394	TRAP-type transport system small permease protein	0.78981	1.1244	0.48242	0.77807
K03820	apolipoprotein N-acyltransferase	1.0339	1.4736	0.48292	0.7783
K01647	citrate synthase	-0.26368	0.37616	0.48331	0.7783
K00847	fructokinase	-0.22774	0.32517	0.48368	0.7783
K07574	RNA-binding protein	-0.26855	0.38395	0.48428	0.7783
K06987	uncharacterized protein	-0.38367	0.54859	0.48432	0.7783
K09005	uncharacterized protein	1.0259	1.467	0.48437	0.7783
K11926	sigma factor-binding protein Crl	1.1944	1.7115	0.48527	0.77875
K01933	phosphoribosylformylglycinamidine cyclo-ligase	-0.19186	0.27494	0.48529	0.77875
K05776	molybdate transport system ATP-binding protein	1.8799	2.6962	0.48565	0.77875
K21929	uracil-DNA glycosylase	-0.34227	0.49175	0.48642	0.77875
K13497	anthranilate synthase/phosphoribosyltransferase	0.80652	1.1588	0.48644	0.77875
K02761	PTS system, cellobiose-specific IIC component	0.4844	0.69609	0.4865	0.77875
K13787	geranylgeranyl diphosphate synthase, type I	0.72754	1.047	0.48713	0.77875
K02417	flagellar motor switch protein FliN/FliY	1.2638	1.8203	0.48752	0.77875
K06201	copper homeostasis protein	0.25685	0.37	0.48756	0.77875
K11189	phosphocarrier protein	-0.21352	0.30765	0.48766	0.77875
K12264	anaerobic nitric oxide reductase flavorubredoxin	1.3025	1.881	0.48865	0.77985
K01912	phenylacetate-CoA ligase	-0.36207	0.52343	0.4891	0.78009
K04085	tRNA 2-thiouridine synthesizing protein A	1.0463	1.5147	0.48972	0.78046
K09014	Fe-S cluster assembly protein SufB	-0.32242	0.4673	0.49021	0.78046
K02434	aspartyl-tRNA(Asn)/glutamyl-tRNA(Gln) amidotransferase subunit B	-0.25813	0.37414	0.49024	0.78046
K00053	ketol-acid reductoisomerase	-0.26031	0.37819	0.49127	0.78133
K00796	dihydropteroate synthase	0.51198	0.74504	0.49196	0.78133
K01874	methionyl-tRNA synthetase	-0.22584	0.32864	0.49196	0.78133
K02051	NitT/TauT family transport system substrate-binding protein	-0.2529	0.36805	0.49199	0.78133
K03707	thiaminase (transcriptional activator TenA)	0.63051	0.9191	0.49271	0.78154
K03761	MFS transporter, MHS family, alpha-ketoglutarate permease	1.0155	1.4808	0.49284	0.78154
K07735	putative transcriptional regulator	1.0188	1.4862	0.49303	0.78154
K01176	alpha-amylase	0.5803	0.85023	0.49491	0.78334
K03168	DNA topoisomerase I	0.43503	0.63758	0.49504	0.78334
K01619	deoxyribose-phosphate aldolase	-0.37035	0.54283	0.49508	0.78334
K08159	MFS transporter, DHA1 family, L-arabinose/isopropyl-beta-D-thiogalactopyranoside export protein	-0.38337	0.56234	0.4954	0.78337
K03326	C4-dicarboxylate transporter, DcuC family	1.1083	1.627	0.49573	0.78342
K00990	[protein-PII] uridylyltransferase	1.3278	1.9518	0.49632	0.78388
K02749	PTS system, alpha-glucoside-specific IIB component	-0.44328	0.65322	0.49739	0.78459
K00567	methylated-DNA-[protein]-cysteine S-methyltransferase	0.31458	0.46387	0.49767	0.78459
K06334	spore coat protein JC	-0.31204	0.46026	0.49779	0.78459
K02371	enoyl-[acyl-carrier protein] reductase II	0.29318	0.43263	0.49799	0.78459
K05515	penicillin-binding protein 2	-0.34694	0.51353	0.4993	0.78592
K02492	glutamyl-tRNA reductase	-0.29803	0.44133	0.49949	0.78592
K02192	bacterioferritin-associated ferredoxin	1.4265	2.1148	0.49997	0.78592
K00790	UDP-N-acetylglucosamine 1-carboxyvinyltransferase	0.35177	0.52264	0.5009	0.78592
K07464	CRISPR-associated exonuclease Cas4	-0.55657	0.82694	0.50092	0.78592
K06923	uncharacterized protein	-0.36456	0.54167	0.50093	0.78592
K22132	NA	-0.27799	0.41306	0.50096	0.78592
K03111	single-strand DNA-binding protein	-0.18117	0.26984	0.50197	0.78702
K09251	putrescine aminotransferase	-0.46563	0.69626	0.50365	0.78888
K06149	universal stress protein A	1.0804	1.6166	0.50392	0.78888
K03973	phage shock protein C	1.5686	2.3489	0.50427	0.78888
K01305	beta-aspartyl-dipeptidase (metallo-type)	-0.3601	0.53966	0.5046	0.78888
K06383	stage II sporulation protein GA (sporulation sigma-E factor processing peptidase)	-0.37013	0.55479	0.50468	0.78888
K07160	UPF0271 protein	0.54601	0.82056	0.50578	0.78922
K03154	sulfur carrier protein	0.35932	0.54022	0.50596	0.78922
K02190	sirohydrochlorin cobaltochelatase	-0.48531	0.72973	0.50602	0.78922
K03768	peptidyl-prolyl cis-trans isomerase B (cyclophilin B)	-0.20999	0.31589	0.5062	0.78922
K15724	iron-sulfur cluster insertion protein	1.2083	1.8187	0.50646	0.78922
K02519	translation initiation factor IF-2	0.24735	0.37255	0.50673	0.78922
K08987	putative membrane protein	1.0068	1.5189	0.50742	0.78967
K01409	N6-L-threonylcarbamoyladenine synthase	0.25987	0.39224	0.50763	0.78967
K01955	carbamoyl-phosphate synthase large subunit	-0.24261	0.36648	0.50796	0.78973
K04079	molecular chaperone HtpG	0.45538	0.68894	0.50862	0.79005
K02654	leader peptidase (prepilin peptidase) / N-methyltransferase	-0.2966	0.4489	0.50879	0.79005
K01914	aspartate--ammonia ligase	0.22413	0.33979	0.50951	0.7907
K02010	iron(III) transport system ATP-binding protein	-0.7416	1.1276	0.51076	0.79216
K00099	1-deoxy-D-xylulose-5-phosphate reductoisomerase	-0.29711	0.45253	0.51147	0.79277
K09013	Fe-S cluster assembly ATP-binding protein	-0.30224	0.46096	0.51204	0.79277
K06223	DNA adenine methylase	0.82905	1.2645	0.51207	0.79277
K03788	acid phosphatase (class B)	1.3157	2.0177	0.51434	0.7958
K07114	Ca-activated chloride channel homolog	0.44917	0.68992	0.51502	0.79638
K02466	glucitol operon activator protein	1.3048	2.0067	0.51555	0.79654
K02048	sulfate transport system substrate-binding protein	-0.51791	0.79687	0.51574	0.79654
K03338	5-dehydro-2-deoxygluconokinase	0.7417	1.1452	0.5172	0.79832
K03521	electron transfer flavoprotein beta subunit	-0.31607	0.48927	0.51828	0.79951
K00123	formate dehydrogenase major subunit	0.75876	1.1758	0.51873	0.79973
K07479	putative DNA topoisomerase	1.2181	1.8913	0.51955	0.80052
K06395	stage III sporulation protein AF	-0.51658	0.8039	0.52049	0.80144
K02396	flagellar hook-associated protein 1 FlgK	-0.74041	1.1536	0.52097	0.80144
K00833	adenosylmethionine---8-amino-7-oxononanoate aminotransferase	-0.44577	0.69469	0.52108	0.80144
K00783	23S rRNA (pseudouridine1915-N3)-methyltransferase	0.25704	0.40167	0.52222	0.80273
K02956	small subunit ribosomal protein S15	0.21644	0.33873	0.52283	0.80319
K06399	stage IV sporulation protein B	0.6564	1.0288	0.52346	0.80328
K00248	butyryl-CoA dehydrogenase	0.47941	0.75172	0.52363	0.80328
K00939	adenylate kinase	-0.1963	0.30824	0.52423	0.80328
K06158	ATP-binding cassette, subfamily F, member 3	0.24847	0.39022	0.52428	0.80328
K02343	DNA polymerase III subunit gamma/tau	-0.21469	0.33754	0.52475	0.80328
K04517	prephenate dehydrogenase	0.44233	0.69545	0.52476	0.80328
K03631	DNA repair protein RecN (Recombination protein N)	-0.27213	0.42837	0.52526	0.80357
K03079	L-ribulose-5-phosphate 3-epimerase	-0.54794	0.86469	0.52628	0.80456
K01845	glutamate-1-semialdehyde 2,1-aminomutase	-0.24546	0.38785	0.52682	0.80456
K01804	L-arabinose isomerase	-0.30155	0.47651	0.52684	0.80456
K06908	uncharacterized protein	0.97035	1.5356	0.52745	0.80502
K09692	teichoic acid transport system permease protein	-0.53992	0.85639	0.52839	0.80598
K02428	XTP/dITP diphosphohydrolase	-0.18012	0.28623	0.52915	0.80666
K00956	sulfate adenylyltransferase subunit 1	-0.29252	0.46584	0.53004	0.80735
K06117	glycerol 3-phosphatase 2	-0.89741	1.4298	0.53022	0.80735
K09803	uncharacterized protein	-0.9584	1.5291	0.5308	0.80775
K01897	long-chain acyl-CoA synthetase	-0.33148	0.53165	0.53296	0.80988
K18707	threonylcarbamoyladenosine tRNA methylthiotransferase MtaB	0.44093	0.70729	0.53302	0.80988
K07284	sortase A	-0.30044	0.48207	0.53314	0.80988
K02398	negative regulator of flagellin synthesis FlgM	-0.70737	1.1363	0.5336	0.80998
K03293	amino acid transporter, AAT family	0.52593	0.84647	0.53439	0.80998
K07171	mRNA interferase MazF	0.24933	0.40129	0.53439	0.80998
K03497	chromosome partitioning protein, ParB family	-0.21688	0.34925	0.53461	0.80998
K03431	phosphoglucosamine mutase	0.26516	0.42717	0.53477	0.80998
K00341	NADH-quinone oxidoreductase subunit L	0.91686	1.479	0.53533	0.81
K03402	transcriptional regulator of arginine metabolism	-0.21886	0.35314	0.53541	0.81
K03525	type III pantothenate kinase	-0.28825	0.46545	0.53572	0.81
K02963	small subunit ribosomal protein S18	-0.14734	0.23885	0.53732	0.81164
K00854	xylulokinase	-0.22758	0.36903	0.53743	0.81164
K07088	uncharacterized protein	-0.16471	0.26746	0.53801	0.81204
K01905	acetyl-CoA synthetase (ADP-forming)	-0.47662	0.77595	0.53905	0.81267
K02030	polar amino acid transport system substrate-binding protein	-0.22701	0.36958	0.53906	0.81267
K01737	6-pyruvoyltetrahydropterin/6-carboxytetrahydropterin synthase	0.26008	0.42428	0.53988	0.81344
K02038	phosphate transport system permease protein	-0.23996	0.39189	0.54033	0.81364
K03087	RNA polymerase nonessential primary-like sigma factor	1.115	1.8244	0.54111	0.81434
K22927	NA	-0.21513	0.35271	0.54191	0.81507
K18955	WhiB family transcriptional regulator, redox-sensing transcriptional regulator	-0.39942	0.65672	0.54306	0.81571
K16052	MscS family membrane protein	-0.72206	1.1876	0.54318	0.81571
K02004	putative ABC transport system permease protein	0.21298	0.35047	0.54338	0.81571
K07339	mRNA interferase HicA	-1.4811	2.4384	0.54359	0.81571
K01520	dUTP pyrophosphatase	0.19472	0.32114	0.54428	0.81601
K04720	threonine-phosphate decarboxylase	-0.33972	0.56082	0.54468	0.81601
K09811	cell division transport system permease protein	0.31753	0.52427	0.54474	0.81601
K03058	DNA-directed RNA polymerase subunit N	-1.8207	3.0154	0.54596	0.81654
K00548	5-methyltetrahydrofolate--homocysteine methyltransferase	-0.33228	0.55037	0.54602	0.81654
K02610	ring-1,2-phenylacetyl-CoA epoxidase subunit PaaB	1.3058	2.1639	0.54621	0.81654
K13940	dihydroneopterin aldolase / 2-amino-4-hydroxy-6-hydroxymethyldihydropteridine diphosphokinase	-0.30276	0.5019	0.54636	0.81654
K03769	peptidyl-prolyl cis-trans isomerase C	1.2971	2.153	0.54687	0.81684
K06393	stage III sporulation protein AD	-0.36189	0.60308	0.54846	0.81853
K02082	tagatose-6-phosphate ketose/aldose isomerase	-0.54898	0.91575	0.54885	0.81853
K02009	cobalt/nickel transport protein	1.0259	1.7118	0.54896	0.81853
K02786	PTS system, lactose-specific IIA component	-0.3787	0.6336	0.55005	0.81969
K00602	phosphoribosylaminoimidazolecarboxamide formyltransferase / IMP cyclohydrolase	-0.15644	0.26266	0.55145	0.81984
K07001	NTE family protein	0.66846	1.1234	0.55184	0.81984
K01666	4-hydroxy 2-oxovalerate aldolase	-0.57359	0.96448	0.55204	0.81984
K02892	large subunit ribosomal protein L23	-0.13749	0.23138	0.55238	0.81984
K01201	glucosylceramidase	0.50752	0.85669	0.55357	0.81984
K07341	death on curing protein	-0.47974	0.81021	0.55378	0.81984
K02389	flagellar basal-body rod modification protein FlgD	-0.93672	1.5822	0.55382	0.81984
K02120	V/A-type H+/Na+-transporting ATPase subunit D	0.28869	0.48795	0.55409	0.81984
K01154	type I restriction enzyme, S subunit	-0.33147	0.56027	0.55411	0.81984
K00853	L-ribulokinase	0.81839	1.3836	0.55419	0.81984
K05970	sialate O-acetylesterase	-0.66284	1.1213	0.55443	0.81984
K07729	putative transcriptional regulator	0.2574	0.43599	0.55494	0.81984
K03308	neurotransmitter:Na+ symporter, NSS family	-0.27061	0.45839	0.55497	0.81984
K02419	flagellar biosynthetic protein FliP	-0.71506	1.2123	0.55529	0.81984
K01002	phosphoglycerol transferase	0.5875	0.99705	0.5557	0.81984
K16235	S-methylmethionine transporter	-0.43996	0.74677	0.55575	0.81984
K00057	glycerol-3-phosphate dehydrogenase (NAD(P)+)	-0.20049	0.34038	0.55585	0.81984
K05847	osmoprotectant transport system ATP-binding protein	0.79353	1.3472	0.55585	0.81984
K01915	glutamine synthetase	-0.22454	0.38172	0.55638	0.81997
K00945	CMP/dCMP kinase	0.1749	0.29748	0.55658	0.81997
K13640	MerR family transcriptional regulator, heat shock protein HspR	-0.3855	0.65786	0.55788	0.82143
K08999	uncharacterized protein	-0.28744	0.49151	0.55867	0.82196
K03734	FAD:protein FMN transferase	0.29529	0.50549	0.55911	0.82196
K01733	threonine synthase	-0.26275	0.4499	0.5592	0.82196
K11742	spermidine export protein MdtI	1.1607	1.994	0.56051	0.82333
K11184	catabolite repression HPr-like protein	-0.3211	0.55217	0.56088	0.82333
K09897	uncharacterized protein	1.1645	2.0035	0.56108	0.82333
K01058	phospholipase A1	1.5799	2.7233	0.56183	0.82334
K18220	ribosomal protection tetracycline resistance protein	0.22736	0.39332	0.56323	0.82334
K03410	chemotaxis protein CheC	-1.0231	1.7702	0.56328	0.82334
K01186	sialidase-1	-0.80172	1.3875	0.56338	0.82334
K03412	two-component system, chemotaxis family, response regulator CheB	-0.81525	1.4136	0.56413	0.82334
K02907	large subunit ribosomal protein L30	-0.15106	0.26226	0.56462	0.82334
K02278	prepilin peptidase CpaA	-0.47591	0.82665	0.56482	0.82334
K08313	fructose-6-phosphate aldolase 1	0.9284	1.6129	0.56487	0.82334
K08303	putative protease	-0.18227	0.31669	0.56492	0.82334
K03216	tRNA (cytidine/uridine-2'-O-)-methyltransferase	0.22749	0.39578	0.56544	0.82334
K01192	beta-mannosidase	-0.36275	0.63126	0.56553	0.82334
K07133	uncharacterized protein	-0.22841	0.39794	0.56598	0.82334
K14058	tRNA 2-thiocytidine biosynthesis protein TtcA	1.3105	2.2839	0.5661	0.82334
K19506	PTS system, fructoselysine/glucoselysine-specific IIA component	-0.3327	0.58033	0.56645	0.82334
K07035	uncharacterized protein	0.34901	0.60892	0.56653	0.82334
K01464	dihydropyrimidinase	0.25167	0.43917	0.5666	0.82334
K02812	PTS system, sorbose-specific IIA component	-1.0069	1.7572	0.56662	0.82334
K01752	L-serine dehydratase	0.20487	0.35815	0.5673	0.82334
K00927	phosphoglycerate kinase	0.19753	0.34543	0.56744	0.82334
K03705	heat-inducible transcriptional repressor	0.25247	0.44217	0.56802	0.82334
K17103	CDP-diacylglycerol---serine O-phosphatidyltransferase	-0.24693	0.43247	0.56802	0.82334
K07646	two-component system, OmpR family, sensor histidine kinase KdpD	-0.22358	0.39233	0.56876	0.82334
K02034	peptide/nickel transport system permease protein	-0.21584	0.37879	0.56879	0.82334
K01736	chorismate synthase	-0.19058	0.33447	0.56881	0.82334
K07350	minor fimbrial subunit	1.1833	2.0792	0.56927	0.82334
K02107	V/A-type H+/Na+-transporting ATPase subunit G/H	0.38649	0.67925	0.56936	0.82334
K10026	7-carboxy-7-deazaguanine synthase	-0.23976	0.42217	0.57008	0.82391
K10974	cytosine permease	-0.38719	0.68372	0.57119	0.82506
K01034	acetate CoA/acetoacetate CoA-transferase alpha subunit	0.64148	1.1362	0.57235	0.82625
K03205	type IV secretion system protein VirD4	-0.18116	0.32112	0.57266	0.82625
K06379	stage II sporulation protein AB (anti-sigma F factor)	0.32917	0.58631	0.57451	0.82846
K02435	aspartyl-tRNA(Asn)/glutamyl-tRNA(Gln) amidotransferase subunit C	0.20975	0.37444	0.57536	0.82868
K01653	acetolactate synthase I/III small subunit	-0.2426	0.43328	0.57553	0.82868
K03763	DNA polymerase III subunit alpha, Gram-positive type	-0.29061	0.51957	0.57594	0.82868
K00702	cellobiose phosphorylase	-0.44852	0.80209	0.57603	0.82868
K06871	uncharacterized protein	-0.22808	0.40813	0.57626	0.82868
K02397	flagellar hook-associated protein 3 FlgL	-0.73157	1.3141	0.57772	0.83015
K00873	pyruvate kinase	-0.1516	0.27259	0.57811	0.83015
K07335	basic membrane protein A and related proteins	-0.17488	0.31457	0.57825	0.83015
K03699	putative hemolysin	0.24174	0.43581	0.5791	0.83069
K02233	adenosylcobinamide-GDP ribazoletransferase	-0.20637	0.3722	0.57926	0.83069
K01740	O-acetylhomoserine (thiol)-lyase	-0.22587	0.40876	0.58056	0.83208
K07689	two-component system, NarL family, invasion response regulator UvrY	1.0413	1.8891	0.58148	0.83239
K13573	proteasome accessory factor C	-0.3587	0.65089	0.58157	0.83239
K02874	large subunit ribosomal protein L14	-0.1089	0.1977	0.58174	0.83239
K01641	hydroxymethylglutaryl-CoA synthase	1.0236	1.8637	0.58283	0.83349
K06391	stage III sporulation protein AB	0.47469	0.86652	0.58382	0.83445
K01958	pyruvate carboxylase	-0.75506	1.3806	0.58443	0.8345
K02078	acyl carrier protein	-0.18124	0.33145	0.5845	0.8345
K05845	osmoprotectant transport system substrate-binding protein	0.34816	0.64036	0.58665	0.83677
K17723	dihydropyrimidine dehydrogenase (NAD+) subunit PreA	0.29682	0.54695	0.58735	0.83677
K06968	23S rRNA (cytidine2498-2'-O)-methyltransferase	1.0281	1.8951	0.58747	0.83677
K03549	KUP system potassium uptake protein	-0.27845	0.51428	0.58821	0.83677
K02115	F-type H+-transporting ATPase subunit gamma	-0.1576	0.29114	0.58829	0.83677
K00860	adenylylsulfate kinase	0.7503	1.3861	0.5883	0.83677
K03648	uracil-DNA glycosylase	-0.16984	0.31381	0.58836	0.83677
K00137	aminobutyraldehyde dehydrogenase	1.3178	2.4414	0.58935	0.83772
K07166	ACT domain-containing protein	-0.18662	0.34735	0.59108	0.83859
K02927	large subunit ribosomal protein L40e	-1.6168	3.0112	0.59133	0.83859
K00609	aspartate carbamoyltransferase catalytic subunit	0.20412	0.38083	0.59197	0.83859
K01104	protein-tyrosine phosphatase	0.16841	0.31425	0.59203	0.83859
K02838	ribosome recycling factor	-0.15011	0.28027	0.59226	0.83859
K03407	two-component system, chemotaxis family, sensor kinase CheA	-0.6342	1.1848	0.59245	0.83859
K00876	uridine kinase	0.25109	0.46929	0.59262	0.83859
K02556	chemotaxis protein MotA	0.78168	1.462	0.59288	0.83859
K03425	sec-independent protein translocase protein TatE	0.94253	1.7628	0.59288	0.83859
K01267	aspartyl aminopeptidase	-0.28494	0.53515	0.59441	0.8403
K07259	serine-type D-Ala-D-Ala carboxypeptidase/endopeptidase (penicillin-binding protein 4)	0.54013	1.0154	0.59477	0.84035
K01952	phosphoribosylformylglycinamidine synthase	0.23218	0.43822	0.59623	0.84192
K06217	phosphate starvation-inducible protein PhoH and related proteins	-0.15847	0.29935	0.59653	0.84192
K09790	uncharacterized protein	-0.24044	0.4556	0.59767	0.84306
K03558	membrane protein required for colicin V production	0.36927	0.70106	0.59838	0.84329
K13052	cell division protein DivIC	-0.9855	1.8721	0.59861	0.84329
K03587	cell division protein FtsI (penicillin-binding protein 3)	0.53298	1.0131	0.59881	0.84329
K06023	HPr kinase/phosphorylase	-0.13933	0.26576	0.60008	0.84462
K22477	NA	-0.38268	0.73206	0.60115	0.84541
K01714	4-hydroxy-tetrahydrodipicolinate synthase	-0.11644	0.22284	0.6013	0.84541
K02340	DNA polymerase III subunit delta	0.36128	0.69338	0.60234	0.8459
K07139	uncharacterized protein	-0.19815	0.38087	0.6029	0.8459
K01924	UDP-N-acetylmuramate--alanine ligase	-0.17998	0.34616	0.60311	0.8459
K03536	ribonuclease P protein component	-0.17725	0.34091	0.60311	0.8459
K01881	prolyl-tRNA synthetase	-0.17258	0.33208	0.60328	0.8459
K06346	spoIIIJ-associated protein	-0.24885	0.47991	0.60408	0.84657
K02076	Fur family transcriptional regulator, zinc uptake regulator	1.1194	2.1628	0.60475	0.84704
K02071	D-methionine transport system ATP-binding protein	-0.18664	0.36183	0.60598	0.84794
K09817	zinc transport system ATP-binding protein	0.29877	0.57932	0.60605	0.84794
K03152	protein deglycase	0.24986	0.48873	0.60918	0.85186
K02769	PTS system, fructose-specific IIB component	0.2242	0.44015	0.61049	0.85273
K07490	ferrous iron transport protein C	0.94767	1.861	0.61059	0.85273
K02029	polar amino acid transport system permease protein	-0.16176	0.31783	0.61079	0.85273
K02881	large subunit ribosomal protein L18	-0.12996	0.25598	0.61166	0.85287
K06898	uncharacterized protein	0.41515	0.81798	0.61178	0.85287
K12511	tight adherence protein C	-0.28491	0.56151	0.61188	0.85287
K00014	shikimate dehydrogenase	-0.26569	0.52452	0.61248	0.85325
K01560	2-haloacid dehalogenase	-0.31601	0.62464	0.61292	0.8534
K20461	lantibiotic transport system permease protein	-0.46403	0.91862	0.61346	0.8537
K14392	sodium/pantothenate symporter	0.53477	1.06	0.61389	0.85384
K12452	CDP-4-dehydro-6-deoxyglucose reductase, E1	-0.30119	0.59826	0.61465	0.85432
K11751	5'-nucleotidase / UDP-sugar diphosphatase	0.31609	0.6283	0.6149	0.85432
K09767	cyclic-di-GMP-binding protein	-0.20985	0.41874	0.61627	0.85546
K02913	large subunit ribosomal protein L33	0.18765	0.37541	0.61718	0.85546
K07404	6-phosphogluconolactonase	-0.22792	0.45629	0.61742	0.85546
K08156	MFS transporter, DHA1 family, arabinose polymer utilization protein	-0.41509	0.83164	0.6177	0.85546
K00243	uncharacterized protein	-0.21365	0.4285	0.61806	0.85546
K00208	enoyl-[acyl-carrier protein] reductase I	-0.65277	1.3107	0.61845	0.85546
K01811	alpha-D-xyloside xylohydrolase	0.33776	0.67844	0.61859	0.85546
K02809	PTS system, sucrose-specific IIB component	-0.21102	0.42426	0.61892	0.85546
K02810	PTS system, sucrose-specific IIC component	-0.21102	0.42426	0.61892	0.85546
K00826	branched-chain amino acid aminotransferase	0.18471	0.3715	0.61906	0.85546
K05985	ribonuclease M5	0.35762	0.72048	0.61964	0.85546
K03305	proton-dependent oligopeptide transporter, POT family	0.46244	0.93225	0.61986	0.85546
K01547	K+-transporting ATPase ATPase B chain	0.54835	1.107	0.62035	0.85546
K10546	putative multiple sugar transport system substrate-binding protein	-0.24385	0.49227	0.62035	0.85546
K05343	maltose alpha-D-glucosyltransferase / alpha-amylase	-0.59362	1.2	0.62084	0.85567
K16925	energy-coupling factor transport system substrate-specific component	0.4523	0.91747	0.62202	0.85656
K01200	pullulanase	-0.34765	0.70542	0.62214	0.85656
K00766	anthranilate phosphoribosyltransferase	-0.21887	0.44628	0.62383	0.85842
K06133	4'-phosphopantetheinyl transferase	-0.21239	0.43393	0.62452	0.85888
K01591	orotidine-5'-phosphate decarboxylase	-0.14897	0.30462	0.62482	0.85888
K03550	holliday junction DNA helicase RuvA	0.21475	0.44045	0.62585	0.85967
K04043	molecular chaperone DnaK	-0.11917	0.24491	0.62656	0.85967
K02939	large subunit ribosomal protein L9	-0.13687	0.28135	0.62664	0.85967
K05814	sn-glycerol 3-phosphate transport system permease protein	-0.6777	1.3943	0.62692	0.85967
K02226	alpha-ribazole phosphatase	-0.20893	0.43002	0.62706	0.85967
K06286	septation ring formation regulator	0.55586	1.1513	0.62924	0.86221
K09937	uncharacterized protein	0.94925	1.9695	0.62982	0.86254
K12132	eukaryotic-like serine/threonine-protein kinase	-0.23719	0.49353	0.63081	0.86283
K21672	2,4-diaminopentanoate dehydrogenase	-0.38864	0.80905	0.63097	0.86283
K07136	uncharacterized protein	1.0048	2.0921	0.63103	0.86283
K01739	cystathionine gamma-synthase	-0.27911	0.58408	0.63275	0.86368
K03177	tRNA pseudouridine55 synthase	-0.17503	0.36674	0.63319	0.86368
K01956	carbamoyl-phosphate synthase small subunit	-0.11461	0.24019	0.63324	0.86368
K02440	glycerol uptake facilitator protein	0.16651	0.34897	0.63326	0.86368
K07029	diacylglycerol kinase (ATP)	0.297	0.62256	0.63332	0.86368
K14977	(S)-ureidoglycine aminohydrolase	0.87033	1.831	0.63455	0.86491
K07030	uncharacterized protein	-0.21393	0.4506	0.63496	0.86495
K02621	topoisomerase IV subunit A	-0.52144	1.0993	0.63525	0.86495
K02041	phosphonate transport system ATP-binding protein	0.38009	0.80353	0.63619	0.8652
K16898	ATP-dependent helicase/nuclease subunit A	0.25386	0.53684	0.6363	0.8652
K01354	oligopeptidase B	0.43656	0.92358	0.63644	0.8652
K07009	uncharacterized protein	-0.26604	0.56517	0.63784	0.86665
K01867	tryptophanyl-tRNA synthetase	0.1669	0.3563	0.63947	0.8684
K04023	ethanolamine transporter	-0.36579	0.7849	0.64119	0.86942
K05837	rod shape determining protein RodA	0.28024	0.60132	0.64119	0.86942
K02886	large subunit ribosomal protein L2	-0.12681	0.27214	0.64123	0.86942
K03596	GTP-binding protein LepA	-0.1293	0.2779	0.64172	0.86964
K03696	ATP-dependent Clp protease ATP-binding subunit ClpC	-0.21159	0.45616	0.64275	0.86975
K10006	glutamate transport system permease protein	-0.25205	0.54371	0.64295	0.86975
K02687	ribosomal protein L11 methyltransferase	-0.17364	0.37507	0.6434	0.86975
K00640	serine O-acetyltransferase	-0.18655	0.40301	0.64344	0.86975
K01612	vanillate/4-hydroxybenzoate decarboxylase subunit C	0.97757	2.1124	0.64352	0.86975
K03555	DNA mismatch repair protein MutS	0.22817	0.49349	0.64383	0.86975
K02502	ATP phosphoribosyltransferase regulatory subunit	-0.25402	0.55035	0.6444	0.86976
K02356	elongation factor P	-0.097063	0.21036	0.6445	0.86976
K03492	GntR family transcriptional regulator	0.86484	1.8875	0.64681	0.87234
K03342	para-aminobenzoate synthetase / 4-amino-4-deoxychorismate lyase	0.73713	1.6101	0.64709	0.87234
K05815	sn-glycerol 3-phosphate transport system permease protein	-0.49889	1.0937	0.64829	0.87256
K02493	release factor glutamine methyltransferase	0.19861	0.43548	0.64833	0.87256
K07727	putative transcriptional regulator	0.21264	0.46639	0.64845	0.87256
K02415	flagellar FliL protein	-0.68541	1.5055	0.64892	0.87256
K02588	nitrogenase iron protein NifH	-0.18769	0.41267	0.64925	0.87256
K01885	glutamyl-tRNA synthetase	-0.22913	0.50479	0.6499	0.87256
K00077	2-dehydropantoate 2-reductase	-0.16574	0.36528	0.65002	0.87256
K01696	tryptophan synthase beta chain	-0.19736	0.43531	0.65027	0.87256
K01934	5-formyltetrahydrofolate cyclo-ligase	0.23935	0.52838	0.65056	0.87256
K00241	succinate dehydrogenase / fumarate reductase, cytochrome b subunit	0.6569	1.4516	0.65088	0.87256
K07390	monothiol glutaredoxin	1.0959	2.4222	0.65096	0.87256
K02924	large subunit ribosomal protein L39e	-1.3593	3.0115	0.65172	0.87313
K11928	sodium/proline symporter	-0.24723	0.54864	0.65226	0.87334
K09894	uncharacterized protein	0.87338	1.9452	0.65344	0.87334
K02197	cytochrome c-type biogenesis protein CcmE	1.1608	2.5891	0.6539	0.87334
K07636	two-component system, OmpR family, phosphate regulon sensor histidine kinase PhoR	0.17569	0.39188	0.65392	0.87334
K01308	g-D-glutamyl-meso-diaminopimelate peptidase	-0.39866	0.88969	0.65409	0.87334
K07078	uncharacterized protein	0.36757	0.82293	0.65512	0.87334
K06859	glucose-6-phosphate isomerase, archaeal	-0.27002	0.60455	0.65513	0.87334
K02046	sulfate transport system permease protein	-0.2559	0.57335	0.65537	0.87334
K02413	flagellar FliJ protein	-0.57128	1.283	0.65611	0.87334
K19802	L-Ala-D/L-Glu epimerase	-0.40477	0.90944	0.65626	0.87334
K07584	uncharacterized protein	-0.23326	0.52411	0.65628	0.87334
K20488	two-component system, OmpR family, lantibiotic biosynthesis response regulator NisR/SpaR	0.45114	1.0139	0.65634	0.87334
K00297	methylenetetrahydrofolate reductase (NADPH)	-0.21672	0.48729	0.6565	0.87334
K02996	small subunit ribosomal protein S9	-0.11052	0.2488	0.65688	0.87334
K09684	purine catabolism regulatory protein	0.4267	0.96074	0.65694	0.87334
K03498	trk system potassium uptake protein	-0.13602	0.30765	0.65839	0.87482
K01919	glutamate--cysteine ligase	0.28487	0.64589	0.65918	0.87541
K06212	formate transporter	-0.92351	2.1013	0.66031	0.87645
K05568	multicomponent Na+:H+ antiporter subunit D	0.4846	1.1043	0.66078	0.87663
K02806	PTS system, nitrogen regulatory IIA component	0.61581	1.4056	0.66132	0.87674
K05786	chloramphenicol-sensitive protein RarD	0.41453	0.94759	0.66178	0.87674
K01839	phosphopentomutase	-0.22338	0.51107	0.66206	0.87674
K02834	ribosome-binding factor A	-0.1218	0.2788	0.66222	0.87674
K00012	UDPglucose 6-dehydrogenase	0.23525	0.53985	0.66301	0.87734
K10040	putative glutamine transport system permease protein	-0.21592	0.49716	0.66406	0.87791
K03547	exonuclease SbcD	-0.21379	0.49274	0.66438	0.87791
K03294	basic amino acid/polyamine antiporter, APA family	0.25314	0.58422	0.6648	0.87791
K11072	spermidine/putrescine transport system ATP-binding protein	0.18171	0.41984	0.66515	0.87791
K01759	lactoylglutathione lyase	0.12566	0.29051	0.66533	0.87791
K02954	small subunit ribosomal protein S14	-0.10045	0.23232	0.66548	0.87791
K06901	putative MFS transporter, AGZA family, xanthine/uracil permease	-0.15195	0.3523	0.66624	0.87847
K02217	ferritin	-0.33789	0.78577	0.66718	0.87864
K01626	3-deoxy-7-phosphoheptulonate synthase	-0.19319	0.44977	0.66753	0.87864
K04029	ethanolamine utilization protein EutP	-0.16051	0.37389	0.66772	0.87864
K00018	glycerate dehydrogenase	-0.26541	0.61828	0.66773	0.87864
K02548	1,4-dihydroxy-2-naphthoate octaprenyltransferase	0.35104	0.81961	0.66844	0.87913
K09015	Fe-S cluster assembly protein SufD	0.28824	0.67406	0.66893	0.87933
K07478	putative ATPase	-0.13353	0.31383	0.67047	0.88091
K06165	alpha-D-ribose 1-methylphosphonate 5-triphosphate synthase subunit PhnH	0.9742	2.2981	0.67164	0.88119
K02015	iron complex transport system permease protein	0.22886	0.54022	0.67183	0.88119
K07038	inner membrane protein	-0.56662	1.3397	0.67234	0.88119
K08602	oligoendopeptidase F	0.15294	0.36163	0.67234	0.88119
K01876	aspartyl-tRNA synthetase	-0.13122	0.31071	0.67278	0.88119
K11051	multidrug/hemolysin transport system permease protein	-0.48527	1.1494	0.67289	0.88119
K02007	cobalt/nickel transport system permease protein	0.19171	0.45435	0.67307	0.88119
K02044	phosphonate transport system substrate-binding protein	0.45339	1.0787	0.67426	0.88176
K01689	enolase	0.12799	0.30453	0.67427	0.88176
K01889	phenylalanyl-tRNA synthetase alpha chain	-0.13508	0.32257	0.67539	0.88176
K02421	flagellar biosynthetic protein FliR	-0.55677	1.3309	0.67569	0.88176
K07722	CopG family transcriptional regulator, nickel-responsive regulator	0.42633	1.0191	0.6757	0.88176
K02529	LacI family transcriptional regulator	0.16927	0.40506	0.67602	0.88176
K03489	GntR family transcriptional regulator, transcriptional regulator of bglA	-0.9435	2.2578	0.67604	0.88176
K09935	uncharacterized protein	-0.35801	0.85768	0.67637	0.88176
K02025	multiple sugar transport system permease protein	-0.22521	0.53988	0.67657	0.88176
K09791	uncharacterized protein	0.69045	1.6645	0.67828	0.88339
K01999	branched-chain amino acid transport system substrate-binding protein	0.23148	0.55906	0.67884	0.88339
K19507	PTS system, fructoselysine/glucoselysine-specific IIB component	-0.31974	0.77273	0.67904	0.88339
K01996	branched-chain amino acid transport system ATP-binding protein	-0.23184	0.56069	0.67925	0.88339
K00394	adenylylsulfate reductase, subunit A	-0.22094	0.5355	0.67991	0.88339
K15772	arabinogalactan oligomer / maltooligosaccharide transport system permease protein	-0.25307	0.61416	0.68029	0.88339
K18910	D-psicose/D-tagatose/L-ribulose 3-epimerase	0.41482	1.0075	0.68055	0.88339
K03150	2-iminoacetate synthase	-0.16711	0.4059	0.68056	0.88339
K00024	malate dehydrogenase	0.40702	0.99055	0.68115	0.88371
K01890	phenylalanyl-tRNA synthetase beta chain	-0.13246	0.32314	0.68187	0.88391
K01805	xylose isomerase	-0.23065	0.56407	0.68261	0.88391
K00176	2-oxoglutarate ferredoxin oxidoreductase subunit delta	0.6353	1.5547	0.6828	0.88391
K00620	glutamate N-acetyltransferase / amino-acid N-acetyltransferase	-0.16093	0.39394	0.6829	0.88391
K00930	acetylglutamate kinase	-0.18795	0.46025	0.68301	0.88391
[truncated: 588 more rows]

## Sheet: S5
KO number	KEGG annotation	log2FoldChange	lfcSE	pvalue	padj
K08315	hydrogenase 3 maturation protease	22.513	2.4698	7.8252e-20	2.4023e-16
K03713	MerR family transcriptional regulator, glutamine synthetase repressor	22.497	2.5653	1.7884e-18	2.7452e-15
K13683	putative colanic acid biosynthesis glycosyltransferase	21.859	2.8673	2.465e-14	7.5676e-12
K18922	protein HokE	21.706	3.1726	7.8276e-12	2.0026e-09
K01232	maltose-6'-phosphate glucosidase	21.315	3.1725	1.8344e-11	4.332e-09
K03746	DNA-binding protein H-NS	21.252	3.0933	6.4148e-12	1.7903e-09
K05964	holo-ACP synthase	21.005	3.1732	3.6034e-11	7.9018e-09
K12582	dTDP-N-acetylfucosamine:lipid II N-acetylfucosaminyltransferase	20.85	3.1734	5.017e-11	1.0268e-08
K09921	uncharacterized protein	20.223	2.512	8.2318e-16	3.6102e-13
K20114	PTS system, galactose-specific IIC component	20.145	3.1745	2.213e-10	3.9964e-08
K00885	N-acylmannosamine kinase	20.12	2.5273	1.709e-15	6.5585e-13
K05710	3-phenylpropionate/trans-cinnamate dioxygenase ferredoxin component	20.055	2.5585	4.5538e-15	1.5534e-12
K09978	uncharacterized protein	19.736	3.0145	5.8696e-11	1.1262e-08
K21968	Mat/Ecp fimbriae periplasmic chaperone	19.217	3.175	1.4231e-09	2.4272e-07
K13483	xanthine dehydrogenase YagT iron-sulfur-binding subunit	18.22	3.1751	9.5495e-09	1.543e-06
K11130	H/ACA ribonucleoprotein complex subunit 3	-25.02	3.0573	2.7527e-16	1.4085e-13
K07342	protein transport protein SEC61 subunit gamma and related proteins	-25.081	3.0428	1.6852e-16	1.0347e-13
K02924	large subunit ribosomal protein L39e	-25.843	3.0579	2.8814e-17	2.2115e-14
K02927	large subunit ribosomal protein L40e	-26.397	3.1168	2.4718e-17	2.2115e-14
K11937	biofilm PGA synthesis protein PgaD	7.6367	2.2058	0.00053586	0.082254
K16012	ATP-binding cassette, subfamily C, bacterial CydC	5.4314	1.5975	0.00067394	0.098523
K01096	phosphatidylglycerophosphatase B	6.4693	1.9179	0.00074313	0.1037
K03319	divalent anion:Na+ symporter, DASS family	7.0629	2.1282	0.00090415	0.12068
K06165	alpha-D-ribose 1-methylphosphonate 5-triphosphate synthase subunit PhnH	7.7342	2.414	0.0013558	0.17343
K07457	endonuclease III related protein	6.375	2.1084	0.0024977	0.30672
K01270	dipeptidase D	-2.3934	0.79748	0.0026892	0.31753
K02121	V/A-type H+/Na+-transporting ATPase subunit E	-2.2732	0.76725	0.003049	0.34669
K18839	toxin GhoT	7.6316	2.5975	0.0033034	0.36219
K03696	ATP-dependent Clp protease ATP-binding subunit ClpC	-1.842	0.63301	0.0036149	0.38268
K02652	type IV pilus assembly protein PilB	-2.8094	0.97585	0.0039907	0.40838
K06967	tRNA (adenine22-N1)-methyltransferase	-2.5501	0.89512	0.0043878	0.41663
K12943	lipoprotein YgeR	7.4932	2.6304	0.0043893	0.41663
K09817	zinc transport system ATP-binding protein	-1.6984	0.59755	0.0044784	0.41663
K00598	trans-aconitate 2-methyltransferase	4.3306	1.5455	0.005079	0.44202
K01744	aspartate ammonia-lyase	-2.1768	0.77807	0.0051459	0.44202
K03320	ammonium transporter, Amt family	-1.5899	0.57024	0.0053025	0.44202
K00170	pyruvate ferredoxin oxidoreductase beta subunit	-3.3895	1.2164	0.0053273	0.44202
K07305	peptide-methionine (R)-S-oxide reductase	3.5162	1.2722	0.0057134	0.45521
K00001	alcohol dehydrogenase	3.1851	1.1541	0.0057828	0.45521
K05593	aminoglycoside 6-adenylyltransferase	-6.4074	2.3473	0.0063406	0.47147
K00884	N-acetylglucosamine kinase	7.3091	2.6884	0.0065529	0.47147
K10009	cystine transport system permease protein	4.0707	1.4976	0.0065636	0.47147
K09888	cell division protein ZapA	-1.9505	0.71808	0.0066036	0.47147
K04720	threonine-phosphate decarboxylase	-2.0019	0.74328	0.0070751	0.49365
K06881	bifunctional oligoribonuclease and PAP phosphatase NrnA	-2.0493	0.7664	0.0074962	0.50699
K00880	L-xylulokinase	4.1423	1.5517	0.0075966	0.50699
K07113	UPF0716 protein FxsA	7.1742	2.7089	0.008088	0.52374
K07462	single-stranded-DNA-specific exonuclease	-1.8816	0.7116	0.0081888	0.52374
K01179	endoglucanase	-4.2791	1.6255	0.0084752	0.531
K00694	cellulose synthase (UDP-forming)	5.6541	2.1637	0.0089716	0.55086
K12700	non-specific riboncleoside hydrolase	3.7516	1.4479	0.0095671	0.57185
K06726	D-ribose pyranase	3.5107	1.3594	0.0098074	0.57185
K05350	beta-glucosidase	3.8779	1.5029	0.0098723	0.57185
K01448	N-acetylmuramoyl-L-alanine amidase	-1.5456	0.60122	0.010145	0.57677
K02560	lauroyl-Kdo2-lipid IVA myristoyltransferase	7.0733	2.7661	0.010555	0.57927
K08318	4-hydroxybutyrate dehydrogenase / sulfolactaldehyde 3-reductase	7.0696	2.7685	0.010663	0.57927
K10540	methyl-galactoside transport system substrate-binding protein	-3.1967	1.256	0.010923	0.57927
K03482	GntR family transcriptional regulator, glv operon transcriptional regulator	7.0266	2.7615	0.010944	0.57927
K03547	exonuclease SbcD	-1.7624	0.69564	0.011295	0.58775
K07160	UPF0271 protein	2.1485	0.86011	0.01249	0.63909
K07496	putative transposase	-1.952	0.78417	0.0128	0.6411
K19225	rhomboid protease GluP	-2.4577	0.98983	0.013032	0.6411
K01223	6-phospho-beta-glucosidase	-1.4877	0.60082	0.013283	0.6411
K03294	basic amino acid/polyamine antiporter, APA family	2.4519	0.9914	0.013392	0.6411
K03812	ribosome modulation factor	6.9274	2.8065	0.013574	0.6411
K13256	protein PsiE	4.4051	1.7931	0.01402	0.65214
K08154	MFS transporter, DHA1 family, 2-module integral membrane pump EmrD	6.2144	2.5551	0.01501	0.68078
K03611	disulfide bond formation protein DsbB	5.7405	2.3669	0.015292	0.68078
K02192	bacterioferritin-associated ferredoxin	5.4055	2.2323	0.015458	0.68078
K00076	7-alpha-hydroxysteroid dehydrogenase	5.4848	2.2826	0.016268	0.68078
K01006	pyruvate, orthophosphate dikinase	-1.4645	0.61003	0.01636	0.68078
K03667	ATP-dependent HslUV protease ATP-binding subunit HslU	3.7986	1.5831	0.01642	0.68078
K21759	vanillate/4-hydroxybenzoate decarboxylase subunit D	6.8641	2.8644	0.016561	0.68078
K01222	6-phospho-beta-glucosidase	5.2614	2.1981	0.016685	0.68078
K11264	methylmalonyl-CoA decarboxylase	6.1509	2.5791	0.017083	0.68078
K09458	3-oxoacyl-[acyl-carrier-protein] synthase II	-1.5491	0.64996	0.017153	0.68078
K01575	acetolactate decarboxylase	4.2356	1.7794	0.017295	0.68078
K02410	flagellar motor switch protein FliG	-3.1358	1.3174	0.017297	0.68078
K00941	hydroxymethylpyrimidine/phosphomethylpyrimidine kinase	2.1594	0.91024	0.017673	0.68679
K03408	purine-binding chemotaxis protein CheW	-2.7028	1.1476	0.018516	0.70551
K03388	heterodisulfide reductase subunit A	-3.2253	1.3706	0.018614	0.70551
K04565	superoxide dismutase, Cu-Zn family	5.0397	2.1462	0.018862	0.70619
K02650	type IV pilus assembly protein PilA	-3.1149	1.3361	0.019735	0.72996
K01267	aspartyl aminopeptidase	-1.6824	0.72498	0.020311	0.74234
K03546	exonuclease SbcC	-1.4346	0.62118	0.020921	0.75562
K01419	ATP-dependent HslUV protease, peptidase subunit HslV	2.8748	1.2473	0.021179	0.75603
K11754	dihydrofolate synthase / folylpolyglutamate synthase	-1.2191	0.53098	0.021678	0.76251
K03077	L-ribulose-5-phosphate 4-epimerase	2.2056	0.96194	0.021857	0.76251
K00574	cyclopropane-fatty-acyl-phospholipid synthase	3.6696	1.6068	0.022381	0.76411
K08161	MFS transporter, DHA1 family, multidrug resistance protein	4.0457	1.7782	0.022897	0.76411
K03636	sulfur-carrier protein	3.9581	1.7423	0.023096	0.76411
K05685	macrolide transport system ATP-binding/permease protein	5.2261	2.3054	0.023395	0.76411
K07319	adenine-specific DNA-methyltransferase	5.5328	2.4436	0.02356	0.76411
K17758	ADP-dependent NAD(P)H-hydrate dehydratase	-1.1396	0.50358	0.023633	0.76411
K03797	carboxyl-terminal processing protease	-1.331	0.58822	0.023645	0.76411
K02420	flagellar biosynthetic protein FliQ	-3.2037	1.4369	0.025779	0.80877
K02123	V/A-type H+/Na+-transporting ATPase subunit I	-1.4955	0.67087	0.025801	0.80877
K00879	L-fuculokinase	5.4459	2.4433	0.025817	0.80877
K02005	HlyD family secretion protein	-1.4229	0.64065	0.026345	0.81153
K00529	3-phenylpropionate/trans-cinnamate dioxygenase ferredoxin reductase component	6.5549	2.953	0.026434	0.81153
K12149	DNA-damage-inducible protein I	4.9066	2.216	0.026819	0.81519
K01974	RNA 3'-terminal phosphate cyclase (ATP)	5.8729	2.6575	0.027108	0.81591
K09906	elongation factor P hydroxylase	5.3492	2.4401	0.028366	0.84547
K00943	dTMP kinase	1.9004	0.8707	0.029069	0.84977
K22104	NA	5.5713	2.5598	0.029519	0.84977
K02548	1,4-dihydroxy-2-naphthoate octaprenyltransferase	2.3166	1.0644	0.029529	0.84977
K03060	DNA-directed RNA polymerase subunit omega	1.6199	0.74471	0.029618	0.84977
K05776	molybdate transport system ATP-binding protein	5.9848	2.7716	0.030827	0.86763
K09908	uncharacterized protein	6.4503	2.9924	0.031119	0.86763
K11739	bacteriophage N4 adsorption protein A	6.0043	2.7905	0.031421	0.86763
K02567	periplasmic nitrate reductase NapA	3.3206	1.5488	0.032031	0.86763
K13043	N-succinyl-L-ornithine transcarbamylase	-4.8994	2.2857	0.032069	0.86763
K01738	cysteine synthase A	-0.97889	0.45708	0.032222	0.86763
K07278	translocation and assembly module TamA	5.222	2.4432	0.032566	0.86763
K00998	CDP-diacylglycerol---serine O-phosphatidyltransferase	5.5409	2.5948	0.032726	0.86763
K12264	anaerobic nitric oxide reductase flavorubredoxin	4.8236	2.2663	0.033306	0.86763
K07592	LysR family transcriptional regulator, tdc operon transcriptional activator	5.2812	2.4838	0.033482	0.86763
K03926	periplasmic divalent cation tolerance protein	4.9779	2.3434	0.033653	0.86763
K01999	branched-chain amino acid transport system substrate-binding protein	2.0203	0.95429	0.034259	0.86763
K01646	citrate lyase subunit gamma (acyl carrier protein)	2.451	1.1586	0.034383	0.86763
K11051	multidrug/hemolysin transport system permease protein	-2.9425	1.391	0.034396	0.86763
K18707	threonylcarbamoyladenosine tRNA methylthiotransferase MtaB	-1.9329	0.92329	0.036311	0.86763
K10206	LL-diaminopimelate aminotransferase	-1.418	0.6779	0.036466	0.86763
K20444	O-antigen biosynthesis protein	-1.3755	0.65772	0.036506	0.86763
K01581	ornithine decarboxylase	4.1072	1.9647	0.036574	0.86763
K05785	transcriptional antiterminator RfaH	6.3481	3.0391	0.036722	0.86763
K06956	uncharacterized protein	1.9305	0.92542	0.036976	0.86763
K03503	DNA polymerase V	2.6534	1.2745	0.037354	0.86763
K13038	phosphopantothenoylcysteine decarboxylase / phosphopantothenate--cysteine ligase	-2.4884	1.1991	0.037967	0.86763
K02688	transcriptional regulator, propionate catabolism operon regulatory protein	6.2856	3.0356	0.038392	0.86763
K03971	phage shock protein D	6.5537	3.1733	0.038899	0.86763
K19167	protein AbiQ	-5.5384	2.69	0.039504	0.86763
K10984	PTS system, galactosamine-specific IIB component	6.3731	3.0998	0.039785	0.86763
K03569	rod shape-determining protein MreB and related proteins	-1.1457	0.55729	0.03979	0.86763
K00702	cellobiose phosphorylase	-2.2513	1.0976	0.040262	0.86763
K08276	ecotin	6.2852	3.065	0.0403	0.86763
K02408	flagellar hook-basal body complex protein FliE	-2.8578	1.4001	0.041235	0.86763
K01912	phenylacetate-CoA ligase	-1.4888	0.72954	0.041275	0.86763
K03778	D-lactate dehydrogenase	-1.8309	0.89933	0.041765	0.86763
K05796	electron transport protein HydN	2.8898	1.4255	0.042637	0.86763
K11755	phosphoribosyl-ATP pyrophosphohydrolase / phosphoribosyl-AMP cyclohydrolase	-1.7433	0.86094	0.04288	0.86763
K03615	electron transport complex protein RnfC	-1.9626	0.96991	0.04302	0.86763
K06385	stage II sporulation protein P	-1.5867	0.78486	0.043218	0.86763
K01560	2-haloacid dehalogenase	-1.7908	0.88589	0.043226	0.86763
K22960	NA	6.2905	3.1179	0.043641	0.86763
K12142	hydrogenase-4 component G	5.5499	2.7537	0.043858	0.86763
K06879	7-cyano-7-deazaguanine reductase	4.4954	2.231	0.043905	0.86763
K00373	nitrate reductase molybdenum cofactor assembly chaperone NarJ/NarW	4.4058	2.1932	0.044551	0.86763
K00003	homoserine dehydrogenase	-1.2083	0.60376	0.045351	0.86763
K07156	copper resistance protein C	6.1938	3.1005	0.045755	0.86763
K11753	riboflavin kinase / FMN adenylyltransferase	-1.5544	0.77834	0.045822	0.86763
K01496	phosphoribosyl-AMP cyclohydrolase	1.8818	0.9432	0.046029	0.86763
K02341	DNA polymerase III subunit delta'	1.9608	0.98476	0.046466	0.86763
K07118	uncharacterized protein	3.5272	1.7741	0.046787	0.86763
K01485	cytosine deaminase	4.0546	2.0425	0.047132	0.86763
K19778	acid stress chaperone HdeB	6.2969	3.1737	0.047242	0.86763
K02043	GntR family transcriptional regulator, phosphonate transport system regulatory protein	4.3787	2.2128	0.047834	0.86763
K06197	cation transport regulator	6.1791	3.1239	0.047925	0.86763
K19156	antitoxin PrlF	6.2108	3.1402	0.047945	0.86763
K06397	stage III sporulation protein AH	-1.9589	0.99096	0.04807	0.86763
K03533	TorA specific chaperone	3.1609	1.5998	0.04818	0.86763
K03306	inorganic phosphate transporter, PiT family	-3.0868	1.5627	0.048228	0.86763
K02493	release factor glutamine methyltransferase	1.7254	0.8742	0.048414	0.86763
K01910	[citrate (pro-3S)-lyase] ligase	3.5777	1.8234	0.04975	0.86763
K02388	flagellar basal-body rod protein FlgC	-3.283	1.6762	0.050169	0.86763
K05341	amylosucrase	-2.2067	1.1275	0.050333	0.86763
K04750	PhnB protein	4.2245	2.1625	0.05075	0.86763
K07351	fimbrial protein	6.1746	3.1738	0.05172	0.86763
K07304	peptide-methionine (S)-S-oxide reductase	2.212	1.138	0.051926	0.86763
K00878	hydroxyethylthiazole kinase	1.7589	0.90611	0.052244	0.86763
K03629	DNA replication and repair protein RecF	1.511	0.77917	0.052474	0.86763
K02342	DNA polymerase III subunit epsilon	1.8413	0.94964	0.052505	0.86763
K16013	ATP-binding cassette, subfamily C, bacterial CydD	3.3748	1.7421	0.052715	0.86763
K03307	solute:Na+ symporter, SSS family	1.8045	0.93256	0.052993	0.86763
K14170	chorismate mutase / prephenate dehydratase	-1.2866	0.66602	0.053389	0.86763
K07552	MFS transporter, DHA1 family, multidrug resistance protein	3.6677	1.8987	0.053401	0.86763
K00840	succinylornithine aminotransferase	4.3832	2.2705	0.053551	0.86763
K01407	protease III	4.7608	2.4728	0.054193	0.86763
K03407	two-component system, chemotaxis family, sensor kinase CheA	-2.8663	1.4898	0.054361	0.86763
K06399	stage IV sporulation protein B	-2.5192	1.3113	0.054712	0.86763
K03591	cell division protein FtsN	4.3561	2.2677	0.054738	0.86763
K01093	4-phytase / acid phosphatase	4.9684	2.5895	0.055023	0.86763
K00169	pyruvate ferredoxin oxidoreductase alpha subunit	-1.9763	1.0305	0.055141	0.86763
K18140	TetR/AcrR family transcriptional regulator, acrEF/envCD operon repressor	4.3126	2.2494	0.055209	0.86763
K06391	stage III sporulation protein AB	-2.2286	1.164	0.055545	0.86763
K03652	DNA-3-methyladenine glycosylase	3.5589	1.8591	0.055589	0.86763
K00209	enoyl-[acyl-carrier protein] reductase / trans-2-enoyl-CoA reductase (NAD+)	-1.7705	0.93168	0.057385	0.86763
K07172	antitoxin MazE	3.2677	1.7235	0.057967	0.86763
K07275	outer membrane protein	5.7207	3.0175	0.057976	0.86763
K09955	uncharacterized protein	-3.2862	1.7335	0.058	0.86763
K01905	acetyl-CoA synthetase (ADP-forming)	-2.2098	1.1668	0.058241	0.86763
K13630	multiple antibiotic resistance protein MarB	6.0107	3.1741	0.058268	0.86763
K01155	type II restriction enzyme	-3.0004	1.5857	0.058472	0.86763
K02836	peptide chain release factor 2	1.5779	0.83492	0.058782	0.86763
K05916	nitric oxide dioxygenase	3.8333	2.032	0.059238	0.86763
K06973	uncharacterized protein	-1.1848	0.62828	0.059323	0.86763
K05601	hydroxylamine reductase	-1.326	0.70377	0.059553	0.86763
K06200	carbon starvation protein	-1.0845	0.57566	0.059565	0.86763
K03564	peroxiredoxin Q/BCP	-2.4208	1.2863	0.059836	0.86763
K09013	Fe-S cluster assembly ATP-binding protein	1.7577	0.93457	0.060008	0.86763
K07223	putative iron-dependent peroxidase	3.0867	1.6438	0.060412	0.86763
K03478	chitin disaccharide deacetylase	3.3791	1.8073	0.061528	0.86763
K04771	serine protease Do	-1.4398	0.77085	0.061784	0.86763
K22110	NA	4.6072	2.4728	0.062438	0.86763
K01194	alpha,alpha-trehalase	3.7826	2.0311	0.062562	0.86763
K06012	spore protease	-1.4041	0.75452	0.062764	0.86763
K07056	16S rRNA (cytidine1402-2'-O)-methyltransferase	-0.86296	0.46412	0.062978	0.86763
K06872	uncharacterized protein	-1.2511	0.67345	0.063212	0.86763
K02431	L-fucose mutarotase	3.0283	1.6306	0.063289	0.86763
K01085	glucose-1-phosphatase	4.3528	2.344	0.063314	0.86763
K00287	dihydrofolate reductase	1.7407	0.93884	0.063725	0.86763
K16370	6-phosphofructokinase 2	4.5923	2.4846	0.064555	0.86763
K03684	ribonuclease D	2.2758	1.2347	0.065314	0.86763
K01817	phosphoribosylanthranilate isomerase	-1.1463	0.62301	0.065774	0.86763
K11203	PTS system, fructose-specific IIC-like component	4.631	2.5284	0.067017	0.86763
K06409	stage V sporulation protein B	-1.3895	0.75944	0.067302	0.86763
K07285	outer membrane lipoprotein	3.6295	1.9844	0.067395	0.86763
K05809	ribosome-associated inhibitor A	5.8038	3.1744	0.067507	0.86763
K12297	23S rRNA (guanine2445-N2)-methyltransferase / 23S rRNA (guanine2069-N7)-methyltransferase	2.8326	1.5512	0.067829	0.86763
K11206		3.4528	1.8924	0.06807	0.86763
K07313	serine/threonine protein phosphatase 1	-2.1751	1.1979	0.069404	0.86763
K12288	pilus assembly protein HofM	5.7608	3.1745	0.069573	0.86763
K07301	cation:H+ antiporter	-1.0667	0.58799	0.069646	0.86763
K01911	O-succinylbenzoic acid--CoA ligase	2.9856	1.6464	0.069759	0.86763
K00957	sulfate adenylyltransferase subunit 2	-1.337	0.73728	0.069772	0.86763
K02026	multiple sugar transport system permease protein	1.7038	0.94026	0.069987	0.86763
K07173	S-ribosylhomocysteine lyase	1.4609	0.8065	0.070079	0.86763
K04335	minor curlin subunit	5.7465	3.1746	0.070269	0.86763
K03086	RNA polymerase primary sigma factor	1.4582	0.80753	0.07096	0.86763
K01649	2-isopropylmalate synthase	1.6572	0.91804	0.07106	0.86763
K02217	ferritin	-1.8841	1.0439	0.071111	0.86763
K03412	two-component system, chemotaxis family, response regulator CheB	-3.0537	1.6924	0.07117	0.86763
K05838	putative thioredoxin	3.7078	2.0554	0.071247	0.86763
K01639	N-acetylneuraminate lyase	2.3444	1.3049	0.072393	0.86763
K03530	DNA-binding protein HU-beta	1.3574	0.75677	0.072867	0.86763
K15547	multidrug resistance protein MdtO	4.0423	2.2545	0.072971	0.86763
K09473	gamma-glutamyl-gamma-aminobutyrate hydrolase	4.4697	2.4935	0.073047	0.86763
K00942	guanylate kinase	1.4449	0.80683	0.073316	0.86763
K21470	L,D-transpeptidase YcbB	4.1782	2.3351	0.073568	0.86763
K22900	NA	-1.349	0.75467	0.073848	0.86763
K03498	trk system potassium uptake protein	-0.97027	0.54344	0.074194	0.86763
K03739	membrane protein involved in D-alanine export	-2.2978	1.2885	0.074525	0.86763
K07699	two-component system, response regulator, stage 0 sporulation protein A	-1.6924	0.94911	0.074571	0.86763
K01534	Cd2+/Zn2+-exporting ATPase	-1.8249	1.0238	0.074666	0.86763
K06387	stage II sporulation protein R	-1.5657	0.87979	0.075134	0.86763
K06162	alpha-D-ribose 1-methylphosphonate 5-triphosphate diphosphatase	2.9083	1.6348	0.075235	0.86763
K02557	chemotaxis protein MotB	-1.8534	1.0418	0.075248	0.86763
K03459	formate transporter	5.6471	3.1748	0.075279	0.86763
K00791	tRNA dimethylallyltransferase	1.3992	0.787	0.075422	0.86763
K00067	dTDP-4-dehydrorhamnose reductase	-1.0761	0.60684	0.076181	0.86763
K06381	stage II sporulation protein D	-1.6709	0.94301	0.076414	0.86763
K09815	zinc transport system substrate-binding protein	-1.1597	0.6548	0.076536	0.86763
K08369	MFS transporter, putative metabolite:H+ symporter	-1.7646	0.99686	0.076699	0.86763
K07038	inner membrane protein	-2.8164	1.5926	0.076991	0.86763
K02552	menaquinone-specific isochorismate synthase	3.995	2.26	0.077112	0.86763
K06382	stage II sporulation protein E	-1.2409	0.70218	0.07719	0.86763
K01945	phosphoribosylamine--glycine ligase	-1.0165	0.57541	0.077303	0.86763
K13789	geranylgeranyl diphosphate synthase, type II	-1.1338	0.64221	0.077492	0.86763
K01692	enoyl-CoA hydratase	5.6021	3.1749	0.077647	0.86763
K00375	GntR family transcriptional regulator / MocR family aminotransferase	-1.5207	0.86297	0.078044	0.86763
K00901	diacylglycerol kinase (ATP)	1.964	1.1156	0.078315	0.86763
K01735	3-dehydroquinate synthase	-0.93507	0.53171	0.078646	0.86763
K00052	3-isopropylmalate dehydrogenase	1.4193	0.80735	0.078748	0.86763
K01338	ATP-dependent Lon protease	-1.0317	0.58783	0.079228	0.86763
K10708	fructoselysine 6-phosphate deglycase	4.6402	2.644	0.079255	0.86763
K15587	nickel transport system ATP-binding protein	5.5706	3.1749	0.079335	0.86763
K07235	tRNA 2-thiouridine synthesizing protein D	3.2865	1.8747	0.079588	0.86763
K08368	MFS transporter, putative metabolite transport protein	3.0525	1.7425	0.079807	0.86763
K06166	alpha-D-ribose 1-methylphosphonate 5-triphosphate synthase subunit PhnG	2.595	1.4814	0.079831	0.86763
K05820	MFS transporter, PPP family, 3-phenylpropionic acid transporter	-2.0788	1.1876	0.080041	0.86763
K06890	uncharacterized protein	1.5686	0.89811	0.080717	0.86763
K06610	MFS transporter, SP family, inositol transporter	-2.0985	1.2015	0.080726	0.86763
K18704	CDP-ribitol ribitolphosphotransferase / teichoic acid ribitol-phosphate polymerase	-3.574	2.0474	0.080876	0.86763
K04066	primosomal protein N' (replication factor Y) (superfamily II helicase)	1.7255	0.98879	0.080982	0.86763
K03711	Fur family transcriptional regulator, ferric uptake regulator	-1.2509	0.71697	0.081033	0.86763
K09456	putative acyl-CoA dehydrogenase	4.5793	2.6257	0.081145	0.86763
K03856	3-deoxy-7-phosphoheptulonate synthase	-1.327	0.76138	0.081353	0.86763
K01659	2-methylcitrate synthase	5.5262	3.175	0.08177	0.86763
K20461	lantibiotic transport system permease protein	-2.1942	1.2629	0.082304	0.86763
K07483	transposase	1.6928	0.97433	0.082325	0.86763
K03436	DeoR family transcriptional regulator, fructose operon transcriptional repressor	-1.4802	0.85289	0.082643	0.86763
K11991	tRNA(adenine34) deaminase	-1.0415	0.60108	0.083133	0.86763
K06866	autonomous glycyl radical cofactor	4.0867	2.3727	0.084997	0.86763
K15770	arabinogalactan oligomer / maltooligosaccharide transport system substrate-binding protein	-2.4272	1.412	0.085612	0.86763
K10831	taurine transport system ATP-binding protein	4.1908	2.4465	0.086713	0.86763
K00179	indolepyruvate ferredoxin oxidoreductase, alpha subunit	-1.2868	0.75165	0.086892	0.86763
K05798	LysR family transcriptional regulator, transcriptional activator for leuABCD operon	5.432	3.1753	0.087128	0.86763
K02392	flagellar basal-body rod protein FlgG	-3.3805	1.9772	0.087304	0.86763
K03406	methyl-accepting chemotaxis protein	-1.6959	0.99246	0.08749	0.86763
K04086	ATP-dependent Clp protease ATP-binding subunit ClpL	-3.4403	2.0178	0.088194	0.86763
K03768	peptidyl-prolyl cis-trans isomerase B (cyclophilin B)	-0.88666	0.52013	0.088256	0.86763
K02380	FdhE protein	2.5673	1.508	0.088668	0.86763
K00239	succinate dehydrogenase / fumarate reductase, flavoprotein subunit	-1.533	0.90189	0.089166	0.86763
K02345	DNA polymerase III subunit theta	4.1131	2.4227	0.089561	0.86763
K15773	HTH-type transcriptional regulator / antitoxin HipB	4.278	2.5217	0.089804	0.86763
K03734	FAD:protein FMN transferase	1.5337	0.90436	0.089909	0.86763
K00651	homoserine O-succinyltransferase	1.3543	0.79872	0.089961	0.86763
K03699	putative hemolysin	-1.1092	0.65521	0.090485	0.86763
K07240	chromate transporter	-0.99947	0.59104	0.090829	0.86763
K16923	energy-coupling factor transport system substrate-specific component	-1.5959	0.94378	0.090851	0.86763
K01644	citrate lyase subunit beta / citryl-CoA lyase	2.8438	1.6827	0.091015	0.86763
K07005	uncharacterized protein	-1.7646	1.0446	0.091151	0.86763
K01755	argininosuccinate lyase	1.3775	0.81589	0.091349	0.86763
K09772	cell division inhibitor SepF	1.5075	0.89372	0.091651	0.86763
K14588	blue copper oxidase	5.0364	2.987	0.091779	0.86763
K03071	preprotein translocase subunit SecB	2.9901	1.7747	0.092021	0.86763
K03215	23S rRNA (uracil1939-C5)-methyltransferase	1.497	0.88991	0.09254	0.86763
K13979	uncharacterized zinc-type alcohol dehydrogenase-like protein	3.8954	2.3232	0.093586	0.86763
K21395	TRAP-type transport system periplasmic protein	3.5806	2.1356	0.093624	0.86763
K02956	small subunit ribosomal protein S15	1.3123	0.78304	0.093744	0.86763
K04096	DNA processing protein	1.5011	0.89683	0.094168	0.86763
K17320	putative aldouronate transport system permease protein	1.3745	0.82125	0.094204	0.86763
K00121	S-(hydroxymethyl)glutathione dehydrogenase / alcohol dehydrogenase	3.1553	1.8856	0.094245	0.86763
K11929	outer membrane pore protein E	4.9941	2.9864	0.09447	0.86763
K00374	nitrate reductase gamma subunit	3.229	1.9314	0.094543	0.86763
K03424	TatD DNase family protein	1.3017	0.77869	0.094606	0.86763
K00645	[acyl-carrier-protein] S-malonyltransferase	-1.1029	0.66165	0.095552	0.86763
K00065	2-deoxy-D-gluconate 3-dehydrogenase	-1.4783	0.8898	0.096644	0.86763
K05515	penicillin-binding protein 2	-1.0542	0.63525	0.097016	0.86763
K03392	aminocarboxymuconate-semialdehyde decarboxylase	5.2631	3.1757	0.097459	0.86763
K03635	molybdopterin synthase catalytic subunit	3.0339	1.8337	0.098023	0.86763
K01895	acetyl-CoA synthetase	-1.571	0.94953	0.098033	0.86763
K01671	sulfofructosephosphate aldolase	4.5165	2.7307	0.09813	0.86763
K01937	CTP synthase	1.4116	0.85506	0.098753	0.86763
K03152	protein deglycase	-1.0663	0.647	0.099329	0.86763
K11941	glucans biosynthesis protein C	5.2332	3.1758	0.099381	0.86763
K06378	stage II sporulation protein AA (anti-sigma F factor antagonist)	-1.7476	1.0606	0.099401	0.86763
K02068	putative ABC transport system ATP-binding protein	2.2221	1.3491	0.099553	0.86763
K08319	putative dehydrogenase	5.2296	3.1758	0.099615	0.86763
K02197	cytochrome c-type biogenesis protein CcmE	4.3137	2.6212	0.09982	0.86763
K03426	NAD+ diphosphatase	1.3535	0.82337	0.10021	0.86763
K20534	polyisoprenyl-phosphate glycosyltransferase	-1.1479	0.69969	0.10088	0.86763
K16140	putative glucuronide porin	5.2095	3.1758	0.10093	0.86763
K03466	DNA segregation ATPase FtsK/SpoIIIE, S-DNA-T family	1.5491	0.94571	0.10142	0.86763
K02760	PTS system, cellobiose-specific IIB component	-1.5563	0.95104	0.10174	0.86763
K02438	glycogen debranching enzyme	4.181	2.5585	0.10222	0.86763
K21089	MerR family transcriptional regulator, activator of the csg genes	4.1577	2.5455	0.1024	0.86763
K17810	D-aspartate ligase	1.8137	1.1105	0.10241	0.86763
K13747	carboxynorspermidine decarboxylase	-1.2377	0.75815	0.10258	0.86763
K07447	putative holliday junction resolvase	1.2675	0.77646	0.1026	0.86763
K01962	acetyl-CoA carboxylase carboxyl transferase subunit alpha	-0.85201	0.522	0.10264	0.86763
K07400	Fe/S biogenesis protein NfuA	3.1704	1.9465	0.10336	0.86763
K07821	trimethylamine-N-oxide reductase (cytochrome c), cytochrome c-type subunit TorY	5.1719	3.176	0.10343	0.86763
K02314	replicative DNA helicase	1.3977	0.85995	0.10408	0.86763
K01788	N-acylglucosamine-6-phosphate 2-epimerase	1.6129	0.99282	0.10425	0.86763
K10014	histidine transport system substrate-binding protein	5.1572	3.1748	0.10428	0.86763
K01058	phospholipase A1	4.2911	2.6418	0.10431	0.86763
K03973	phage shock protein C	4.3372	2.6721	0.10456	0.86763
K02170	pimeloyl-[acyl-carrier protein] methyl ester esterase	2.9347	1.8084	0.10463	0.86763
K03565	regulatory protein	1.3307	0.82103	0.10508	0.86763
K06158	ATP-binding cassette, subfamily F, member 3	-0.86426	0.53333	0.10513	0.86763
K03767	peptidyl-prolyl cis-trans isomerase A (cyclophilin A)	1.0186	0.62946	0.10563	0.86763
K01677	fumarate hydratase subunit alpha	-2.1526	1.3313	0.1059	0.86763
K02902	large subunit ribosomal protein L28	1.1813	0.73387	0.10747	0.86763
K12972	glyoxylate/hydroxypyruvate reductase A	5.1074	3.1761	0.10782	0.86763
K02553	regulator of ribonuclease activity A	3.5431	2.2034	0.10783	0.86763
K07584	uncharacterized protein	-1.3073	0.8134	0.108	0.86763
K05539	tRNA-dihydrouridine synthase A	3.7796	2.3525	0.10813	0.86763
K19427	glycosyltransferase EpsJ	-4.9221	3.0644	0.10823	0.86763
K09903	uridylate kinase	1.2738	0.7934	0.10837	0.86763
K02430	DeoR family transcriptional regulator, L-fucose operon activator	3.7213	2.318	0.10841	0.86763
K03582	exodeoxyribonuclease V beta subunit	4.4184	2.7552	0.10879	0.86763
K10973	IclR family transcriptional regulator, negative regulator of allantoin and glyoxylate utilization operons	3.399	2.1211	0.10905	0.86763
K03100	signal peptidase I	-0.94037	0.58717	0.10926	0.86763
K06379	stage II sporulation protein AB (anti-sigma F factor)	-1.375	0.85857	0.10927	0.86763
K16074	zinc transporter	3.9452	2.4634	0.10927	0.86763
K00789	S-adenosylmethionine synthetase	1.357	0.84804	0.10955	0.86763
K04333	LuxR family transcriptional regulator, csgAB operon transcriptional regulatory protein	4.8693	3.0443	0.10972	0.86763
K02838	ribosome recycling factor	1.1855	0.7415	0.10988	0.86763
K18891	ATP-binding cassette, subfamily B, multidrug efflux pump	-3.0506	1.9101	0.11024	0.86763
K03271	D-sedoheptulose 7-phosphate isomerase	2.1297	1.3338	0.11034	0.86763
K09161	uncharacterized protein	3.7109	2.3246	0.11041	0.86763
K02416	flagellar motor switch protein FliM	-2.9142	1.8286	0.11101	0.86763
K00794	6,7-dimethyl-8-ribityllumazine synthase	-1.0585	0.66547	0.1117	0.86763
K03596	GTP-binding protein LepA	1.1883	0.74722	0.11178	0.86763
K01792	glucose-6-phosphate 1-epimerase	3.4619	2.1822	0.11265	0.86763
K20541	cellulose synthase operon protein B	5.0354	3.1746	0.1127	0.86763
K00262	glutamate dehydrogenase (NADP+)	-0.82553	0.52085	0.11297	0.86763
K18479	sulfoquinovose isomerase	4.1838	2.6405	0.11309	0.86763
K17319	putative aldouronate transport system permease protein	1.1714	0.74094	0.11388	0.86763
K12113	LacI family transcriptional regulator, ebg operon repressor	3.9237	2.4829	0.11405	0.86763
K02110	F-type H+-transporting ATPase subunit c	1.2282	0.77822	0.11451	0.86763
K09894	uncharacterized protein	3.6885	2.3379	0.11465	0.86763
K00927	phosphoglycerate kinase	1.2829	0.81344	0.11475	0.86763
K03101	signal peptidase II	1.3623	0.86378	0.11476	0.86763
K01803	triosephosphate isomerase (TIM)	1.3148	0.83405	0.11494	0.86763
K06176	tRNA pseudouridine13 synthase	3.2012	2.0331	0.11536	0.86763
K02041	phosphonate transport system ATP-binding protein	1.4677	0.93222	0.11539	0.86763
K03799	heat shock protein HtpX	1.5115	0.96065	0.11563	0.86763
K05895	precorrin-6A/cobalt-precorrin-6A reductase	-1.4424	0.91721	0.11581	0.86763
K03168	DNA topoisomerase I	1.3805	0.87804	0.1159	0.86763
K08317	uncharacterized oxidoreductase	3.671	2.3379	0.11638	0.86763
K06310	spore germination protein	-1.3492	0.86112	0.11716	0.86763
K18899	multidrug efflux pump	4.1493	2.6609	0.11891	0.86763
K03091	RNA polymerase sporulation-specific sigma factor	-1.0852	0.69599	0.11895	0.86763
K03595	GTPase	-0.83061	0.53272	0.11896	0.86763
K11178	xanthine dehydrogenase YagS FAD-binding subunit	4.9496	3.1745	0.11896	0.86763
K07089	uncharacterized protein	-1.007	0.64637	0.11925	0.86763
K03074	preprotein translocase subunit SecF	2.9425	1.8898	0.11946	0.86763
K02044	phosphonate transport system substrate-binding protein	1.981	1.273	0.11968	0.86763
K00554	tRNA (guanine37-N1)-methyltransferase	1.299	0.83481	0.1197	0.86763
K19336	cyclic-di-GMP-binding biofilm dispersal mediator protein	4.1428	2.6642	0.11995	0.86763
K07034	uncharacterized protein	2.5507	1.6404	0.11996	0.86763
K15777	4,5-DOPA dioxygenase extradiol	4.1092	2.6461	0.12044	0.86763
K09952	CRISPR-associated endonuclease Csn1	1.3071	0.8418	0.12048	0.86763
K02916	large subunit ribosomal protein L35	1.1266	0.72592	0.12069	0.86763
K06980	tRNA-modifying protein YgfZ	3.2185	2.0743	0.12076	0.86763
K01493	dCMP deaminase	-0.91173	0.58781	0.12088	0.86763
K09472	gamma-glutamyl-gamma-aminobutyraldehyde dehydrogenase	4.3612	2.8122	0.12094	0.86763
K07637	two-component system, OmpR family, sensor histidine kinase PhoQ	3.5058	2.2633	0.1214	0.86763
K03577	TetR/AcrR family transcriptional regulator, acrAB operon repressor	3.8515	2.49	0.12192	0.86763
K07502	uncharacterized protein	-1.4611	0.94538	0.12222	0.86763
K07264	4-amino-4-deoxy-L-arabinose transferase	3.8676	2.5025	0.12223	0.86763
K07043	uncharacterized protein	-0.92436	0.59915	0.12288	0.86763
K01869	leucyl-tRNA synthetase	1.2652	0.82049	0.12307	0.86763
K07647	two-component system, OmpR family, sensor histidine kinase TorS	3.8217	2.4785	0.12309	0.86763
K04769	AbrB family transcriptional regulator, stage V sporulation protein T	-1.3016	0.84424	0.12314	0.86763
K01889	phenylalanyl-tRNA synthetase alpha chain	1.2233	0.7935	0.12317	0.86763
K02992	small subunit ribosomal protein S7	1.2826	0.83252	0.12342	0.86763
K07814	putative two-component system response regulator	-1.5527	1.0081	0.12352	0.86763
K01951	GMP synthase (glutamine-hydrolysing)	1.1405	0.74155	0.12405	0.86763
K00761	uracil phosphoribosyltransferase	1.1044	0.71845	0.12423	0.86763
K08989	putative membrane protein	3.3901	2.2068	0.1245	0.86763
K02421	flagellar biosynthetic protein FliR	-2.3369	1.5224	0.12479	0.86763
K04074	cell division initiation protein	-1.1669	0.76051	0.12494	0.86763
K02168	choline/glycine/proline betaine transport protein	2.9641	1.9324	0.12506	0.86763
K03675	glutaredoxin 2	3.8738	2.5264	0.12519	0.86763
K03724	ATP-dependent helicase Lhr and Lhr-like helicase	2.5613	1.6717	0.12547	0.86763
K10439	ribose transport system substrate-binding protein	-0.92425	0.60382	0.12585	0.86763
K03676	glutaredoxin 3	3.7311	2.4376	0.12586	0.86763
K02471	vitamin B12/bleomycin/antimicrobial peptide transport system ATP-binding/permease protein	4.8593	3.1755	0.12595	0.86763
K02397	flagellar hook-associated protein 3 FlgL	-2.4382	1.5946	0.12626	0.86763
K01647	citrate synthase	-0.90972	0.59513	0.12636	0.86763
K04095	cell filamentation protein	1.1573	0.75733	0.12647	0.86763
K01150	deoxyribonuclease I	3.5528	2.3266	0.12674	0.86763
K02968	small subunit ribosomal protein S20	1.1731	0.76903	0.12715	0.86763
K05790	lipopolysaccharide biosynthesis protein WzzE	4.7298	3.1042	0.12759	0.86763
K06201	copper homeostasis protein	-0.8463	0.55572	0.12779	0.86763
K07250	4-aminobutyrate aminotransferase / (S)-3-amino-2-methylpropionate transaminase	-2.3692	1.5564	0.12796	0.86763
K00604	methionyl-tRNA formyltransferase	1.1952	0.78601	0.12836	0.86763
K00340	NADH-quinone oxidoreductase subunit K	2.5023	1.6464	0.12855	0.86763
K01834	2,3-bisphosphoglycerate-dependent phosphoglycerate mutase	1.3347	0.87899	0.1289	0.86763
K02419	flagellar biosynthetic protein FliP	-2.1793	1.4354	0.12894	0.86763
K09898	uncharacterized protein	3.6453	2.4038	0.12939	0.86763
K02398	negative regulator of flagellin synthesis FlgM	-1.9296	1.274	0.12988	0.86763
K02446	fructose-1,6-bisphosphatase II	2.7557	1.8204	0.13008	0.86763
K19294	alginate O-acetyltransferase complex protein AlgI	-1.8112	1.1971	0.13027	0.86763
K06390	stage III sporulation protein AA	-1.7624	1.1655	0.1305	0.86763
K03486	GntR family transcriptional regulator, trehalose operon transcriptional repressor	1.2715	0.8415	0.1308	0.86763
K15552	taurine transport system permease protein	3.5872	2.3752	0.13097	0.86763
K11177	xanthine dehydrogenase YagR molybdenum-binding subunit	4.7974	3.1772	0.13106	0.86763
K02406	flagellin	-2.319	1.5366	0.13125	0.86763
K00937	polyphosphate kinase	-0.95428	0.63413	0.13236	0.86763
K03470	ribonuclease HII	1.1503	0.76467	0.13252	0.86763
K11930	periplasmic protein TorT	4.7744	3.1746	0.13259	0.86763
K03814	monofunctional glycosyltransferase	3.5167	2.3419	0.13319	0.86763
K03556	LuxR family transcriptional regulator, maltose regulon positive regulatory protein	-1.8734	1.248	0.13333	0.86763
K01958	pyruvate carboxylase	-2.8311	1.8871	0.13355	0.86763
K00138	aldehyde dehydrogenase	4.7625	3.1757	0.13371	0.86763
K07711	two-component system, NtrC family, sensor histidine kinase GlrK	3.5806	2.3886	0.13387	0.86763
K00788	thiamine-phosphate pyrophosphorylase	-0.79721	0.53191	0.13394	0.86763
K07286	uncharacterized lipoprotein	4.7618	3.1773	0.13396	0.86763
K16322	low-affinity inorganic phosphate transporter	3.1684	2.1178	0.13465	0.86763
K00394	adenylylsulfate reductase, subunit A	-1.2441	0.83278	0.13519	0.86763
K00759	adenine phosphoribosyltransferase	1.2401	0.83241	0.13629	0.86763
K00876	uridine kinase	-1.0356	0.69538	0.1364	0.86763
K03293	amino acid transporter, AAT family	1.5917	1.069	0.1365	0.86763
K01546	K+-transporting ATPase ATPase A chain	-2.0465	1.3747	0.13657	0.86763
K02076	Fur family transcriptional regulator, zinc uptake regulator	-4.5587	3.0632	0.13669	0.86763
K03557	Fis family transcriptional regulator, factor for inversion stimulation protein	3.2723	2.1995	0.13683	0.86763
K03116	sec-independent protein translocase protein TatA	-0.84782	0.57035	0.13714	0.86763
K08309	soluble lytic murein transglycosylase	3.6361	2.4467	0.13724	0.86763
K02304	precorrin-2 dehydrogenase / sirohydrochlorin ferrochelatase	-1.6952	1.1415	0.13752	0.86763
K02227	adenosylcobinamide-phosphate synthase	-1.1818	0.79677	0.13803	0.86763
K22212	NA	1.9274	1.3003	0.13827	0.86763
K18800	2-octaprenylphenol hydroxylase	3.7509	2.5355	0.13903	0.86763
K07080	uncharacterized protein	-1.4855	1.0042	0.13907	0.86763
K02988	small subunit ribosomal protein S5	1.1595	0.78434	0.13931	0.86763
K03631	DNA repair protein RecN (Recombination protein N)	-0.88048	0.59592	0.13954	0.86763
K03789	ribosomal-protein-alanine N-acetyltransferase	-0.93831	0.63616	0.14022	0.86763
K03046	DNA-directed RNA polymerase subunit beta'	1.1062	0.75037	0.14041	0.86763
K00244	fumarate reductase flavoprotein subunit	1.0137	0.68768	0.14044	0.86763
K11104	melibiose permease	4.6785	3.176	0.14072	0.86763
K00606	3-methyl-2-oxobutanoate hydroxymethyltransferase	-0.9054	0.61471	0.14078	0.86763
K01887	arginyl-tRNA synthetase	1.1855	0.80498	0.14085	0.86763
K05595	multiple antibiotic resistance protein	-2.5506	1.7326	0.14098	0.86763
K03645	negative modulator of initiation of replication	3.3139	2.2529	0.1413	0.86763
K02619	4-amino-4-deoxychorismate lyase	-1.2998	0.88475	0.1418	0.86763
K01955	carbamoyl-phosphate synthase large subunit	1.173	0.79938	0.14226	0.86763
K06405	stage V sporulation protein AC	-1.0301	0.70275	0.14269	0.86763
K05363	serine/alanine adding enzyme	-2.4973	1.704	0.14277	0.86763
K01207	beta-N-acetylhexosaminidase	-1.0703	0.73032	0.14279	0.86763
K02221	YggT family protein	1.2143	0.82987	0.1434	0.86763
K03779	L(+)-tartrate dehydratase alpha subunit	4.0209	2.7532	0.14417	0.86763
K03832	periplasmic protein TonB	-3.7485	2.5728	0.14512	0.86763
K09157	uncharacterized protein	1.0818	0.74326	0.14552	0.86763
K10012	undecaprenyl-phosphate 4-deoxy-4-formamido-L-arabinose transferase	3.8644	2.6555	0.14561	0.86763
K03617	electron transport complex protein RnfA	-0.8261	0.56847	0.14617	0.86763
K01531	Mg2+-importing ATPase	-1.3644	0.93939	0.14638	0.86763
K03040	DNA-directed RNA polymerase subunit alpha	1.125	0.77574	0.14699	0.86763
K09823	Fur family transcriptional regulator, zinc uptake regulator	3.2994	2.2765	0.14725	0.86763
K00817	histidinol-phosphate aminotransferase	1.1811	0.81515	0.14735	0.86763
K06406	stage V sporulation protein AD	-1.3266	0.91657	0.14779	0.86763
K01071	medium-chain acyl-[acyl-carrier-protein] hydrolase	-2.2098	1.5287	0.1483	0.86763
K01515	ADP-ribose pyrophosphatase	-0.71468	0.49475	0.14859	0.86763
K15396	tRNA (cytidine32/uridine32-2'-O)-methyltransferase	3.6432	2.5251	0.14908	0.86763
K00853	L-ribulokinase	2.6488	1.8364	0.14919	0.86763
K02300	cytochrome o ubiquinol oxidase subunit IV	3.4338	2.3852	0.14998	0.86763
K19971	manganese/zinc transport system substrate-binding protein	-1.8569	1.2906	0.1502	0.86763
K01354	oligopeptidase B	1.9196	1.3349	0.15043	0.86763
K02119	V/A-type H+/Na+-transporting ATPase subunit C	-1.4354	0.99829	0.15047	0.86763
K02895	large subunit ribosomal protein L24	1.0882	0.75729	0.15073	0.86763
K16511	adapter protein MecA 1/2	-0.96421	0.67147	0.15101	0.86763
K03574	8-oxo-dGTP diphosphatase	-0.69294	0.48262	0.15106	0.86763
K19119	CRISPR-associated protein Cas5d	-1.5955	1.1114	0.15111	0.86763
K04759	ferrous iron transport protein B	1.1922	0.83197	0.15185	0.86763
K13283	ferrous-iron efflux pump FieF	2.9732	2.0754	0.15196	0.86763
K13641	IclR family transcriptional regulator, acetate operon repressor	2.8132	1.9654	0.15233	0.86763
K00567	methylated-DNA-[protein]-cysteine S-methyltransferase	1.0513	0.73462	0.15241	0.86763
K03628	transcription termination factor Rho	-0.80458	0.56222	0.15241	0.86763
K08600	sortase B	-0.81124	0.56714	0.1526	0.86763
K02047	sulfate transport system permease protein	-1.1893	0.83242	0.15307	0.86763
K12268	accessory secretory protein Asp1	-2.426	1.6986	0.15322	0.86763
K00963	UTP--glucose-1-phosphate uridylyltransferase	-1.2243	0.8583	0.15375	0.86763
K21948	3-dehydrotetronate 4-kinase	4.5268	3.1751	0.15395	0.86763
K07219	putative molybdopterin biosynthesis protein	-1.625	1.1402	0.1541	0.86763
K02066	phospholipid/cholesterol/gamma-HCH transport system permease protein	-2.267	1.5911	0.15421	0.86763
K01776	glutamate racemase	1.1215	0.78731	0.15432	0.86763
K00048	lactaldehyde reductase	-2.2723	1.5976	0.15493	0.86763
K11191	PTS system, N-acetylmuramic acid-specific IIB component	4.5138	3.1751	0.15514	0.86763
K11192	PTS system, N-acetylmuramic acid-specific IIC component	4.5138	3.1751	0.15514	0.86763
K02959	small subunit ribosomal protein S16	0.99131	0.6983	0.15572	0.86763
K02945	small subunit ribosomal protein S1	0.92832	0.65462	0.15616	0.86763
K02072	D-methionine transport system permease protein	1.1538	0.81419	0.15644	0.86763
K02390	flagellar hook protein FlgE	-2.5185	1.7782	0.15668	0.86763
K16213	cellobiose epimerase	-2.2482	1.5882	0.1569	0.86763
K15772	arabinogalactan oligomer / maltooligosaccharide transport system permease protein	-1.1775	0.83182	0.15692	0.86763
K07236	tRNA 2-thiouridine synthesizing protein C	2.9033	2.0512	0.15694	0.86763
K06861	lipopolysaccharide export system ATP-binding protein	2.3749	1.6793	0.15729	0.86763
K03719	Lrp/AsnC family transcriptional regulator, leucine-responsive regulatory protein	-1.1154	0.78919	0.15755	0.86763
K03736	ethanolamine ammonia-lyase small subunit	1.3903	0.98411	0.15772	0.86763
K02575	MFS transporter, NNP family, nitrate/nitrite transporter	1.3543	0.95911	0.15793	0.86763
K02962	small subunit ribosomal protein S17e	-4.2019	2.9767	0.15806	0.86763
K03634	outer membrane lipoprotein carrier protein	3.6752	2.6041	0.15816	0.86763
K05775	maltose operon periplasmic protein	3.1929	2.2662	0.15886	0.86763
K19157	mRNA interferase YafQ	-1.2594	0.89419	0.15901	0.86763
K04085	tRNA 2-thiouridine synthesizing protein A	2.6878	1.9098	0.15932	0.86763
K01933	phosphoribosylformylglycinamidine cyclo-ligase	1.0476	0.74451	0.1594	0.86763
K07078	uncharacterized protein	-1.5965	1.1348	0.15948	0.86763
K04772	serine protease DegQ	3.1637	2.2493	0.15957	0.86763
K00077	2-dehydropantoate 2-reductase	-0.8173	0.58172	0.16003	0.86763
K01814	phosphoribosylformimino-5-aminoimidazole carboxamide ribotide isomerase	1.1336	0.80767	0.16047	0.86763
K03969	phage shock protein A	-1.9495	1.3891	0.1605	0.86763
K02109	F-type H+-transporting ATPase subunit b	1.0004	0.71391	0.16113	0.86763
K02111	F-type H+-transporting ATPase subunit alpha	0.99368	0.7097	0.16147	0.86763
K03492	GntR family transcriptional regulator	-3.9024	2.7878	0.16157	0.86763
K02884	large subunit ribosomal protein L19	0.96507	0.69025	0.16207	0.86763
K02986	small subunit ribosomal protein S4	0.91915	0.6574	0.16207	0.86763
K02769	PTS system, fructose-specific IIB component	-0.91479	0.65457	0.16225	0.86763
K05832	putative ABC transport system permease protein	-0.76059	0.54429	0.16229	0.86763
K03088	RNA polymerase sigma-70 factor, ECF subfamily	-0.77725	0.55647	0.16249	0.86763
K01693	imidazoleglycerol-phosphate dehydratase	1.2206	0.8743	0.16269	0.86763
K13940	dihydroneopterin aldolase / 2-amino-4-hydroxy-6-hydroxymethyldihydropteridine diphosphokinase	-1.0676	0.76477	0.1627	0.86763
K09979	uncharacterized protein	3.068	2.1982	0.1628	0.86763
K02888	large subunit ribosomal protein L21	1.0532	0.75583	0.16351	0.86763
K02909	large subunit ribosomal protein L31	0.87045	0.62494	0.16366	0.86763
K09136	ribosomal protein S12 methylthiotransferase accessory factor	2.9777	2.1378	0.16366	0.86763
K13542	uroporphyrinogen III methyltransferase / synthase	-1.353	0.97173	0.1638	0.86763
K09910	uncharacterized protein	2.8583	2.0535	0.16395	0.86763
K05984	excinuclease Cho	3.5991	2.5875	0.16424	0.86763
K04082	molecular chaperone HscB	2.8747	2.0676	0.16442	0.86763
K00971	mannose-1-phosphate guanylyltransferase	-2.1027	1.513	0.16461	0.86763
K02931	large subunit ribosomal protein L5	1.0614	0.76512	0.16536	0.86763
K02950	small subunit ribosomal protein S12	0.83399	0.60152	0.1656	0.86763
K07481	transposase, IS5 family	-1.6302	1.1763	0.16579	0.86763
K06334	spore coat protein JC	-1.0099	0.72932	0.16615	0.86763
K02886	large subunit ribosomal protein L2	1.0184	0.7358	0.16632	0.86763
K01147	exoribonuclease II	3.0362	2.1939	0.16638	0.86763
K09971	general L-amino acid transport system permease protein	3.2242	2.3319	0.16678	0.86763
K01524	exopolyphosphatase / guanosine-5'-triphosphate,3'-diphosphate pyrophosphatase	-0.84625	0.6123	0.16695	0.86763
K03775	FKBP-type peptidyl-prolyl cis-trans isomerase SlyD	-2.3288	1.6853	0.16702	0.86763
K02528	16S rRNA (adenine1518-N6/adenine1519-N6)-dimethyltransferase	1.0595	0.76823	0.16785	0.86763
K02048	sulfate transport system substrate-binding protein	-1.6767	1.2159	0.16788	0.86763
K03796	Bax protein	2.916	2.1153	0.16804	0.86763
K02389	flagellar basal-body rod modification protein FlgD	-2.6453	1.919	0.16807	0.86763
K07147	methionine sulfoxide reductase catalytic subunit	3.1097	2.2559	0.16807	0.86763
K05919	superoxide reductase	-1.181	0.85691	0.16814	0.86763
K09936	bacterial/archaeal transporter family-2 protein	0.97099	0.7046	0.16818	0.86763
K07287	outer membrane protein assembly factor BamC	3.2438	2.3546	0.16832	0.86763
K02933	large subunit ribosomal protein L6	1.0527	0.76429	0.16839	0.86763
K07010	putative glutamine amidotransferase	-2.3153	1.6834	0.16902	0.86763
K00016	L-lactate dehydrogenase	1.2126	0.88168	0.16904	0.86763
K04032	ethanolamine utilization cobalamin adenosyltransferase	2.394	1.7415	0.16922	0.86763
K00605	aminomethyltransferase	-1.5893	1.1566	0.16941	0.86763
K06006	periplasmic protein CpxP	2.8472	2.0723	0.16946	0.86763
K02116	ATP synthase protein I	3.0924	2.2547	0.17022	0.86763
K11938	HMP-PP phosphatase	2.6658	1.9448	0.17044	0.86763
K03578	ATP-dependent helicase HrpA	3.066	2.2388	0.17085	0.86763
K02233	adenosylcobinamide-GDP ribazoletransferase	-0.79079	0.5776	0.17097	0.86763
K02358	elongation factor Tu	1.0021	0.73209	0.17107	0.86763
K02963	small subunit ribosomal protein S18	0.97189	0.71038	0.17127	0.86763
K00219	2,4-dienoyl-CoA reductase (NADPH2)"	4.0747	2.9813	0.1717	0.86763
K08723	5'-nucleotidase	2.9811	2.1847	0.17241	0.86763
K21963	LuxR family transcriptional regulator, Mat/Ecp fimbriae transcriptional regulator	3.9348	2.8873	0.17294	0.86763
K00096	glycerol-1-phosphate dehydrogenase [NAD(P)+]	-1.2277	0.90117	0.17309	0.86763
K02437	glycine cleavage system H protein	1.365	1.0021	0.17317	0.86763
K06952	uncharacterized protein	-1.2257	0.901	0.1737	0.86763
K05590	ATP-dependent RNA helicase SrmB	4.324	3.1793	0.17382	0.86763
K01681	aconitate hydratase	-0.91775	0.67584	0.17448	0.86763
K19155	toxin YhaV	3.1312	2.3091	0.17508	0.86763
K01734	methylglyoxal synthase	-0.82295	0.60746	0.1755	0.86763
K01886	glutaminyl-tRNA synthetase	-1.5304	1.1304	0.17578	0.86763
K00350	Na+-transporting NADH:ubiquinone oxidoreductase subunit E	-2.7898	2.0651	0.17672	0.86763
K13788	phosphate acetyltransferase	1.8671	1.3828	0.17693	0.86763
K00848	rhamnulokinase	2.0695	1.5335	0.17716	0.86763
K03923	modulator of drug activity B	2.5888	1.9194	0.17743	0.86763
K21990	NA	3.2315	2.3966	0.17754	0.86763
K02994	small subunit ribosomal protein S8	0.99206	0.73587	0.17761	0.86763
K03671	thioredoxin 1	-0.66124	0.49055	0.17767	0.86763
K01939	adenylosuccinate synthase	1.0517	0.78028	0.17772	0.86763
K07001	NTE family protein	-2.0641	1.5323	0.17794	0.86763
K00595	precorrin-6Y C5,15-methyltransferase (decarboxylating)"	-0.9645	0.71664	0.17835	0.86763
K02050	NitT/TauT family transport system permease protein	-1.1608	0.86261	0.17842	0.86763
K03702	excinuclease ABC subunit B	1.0545	0.78406	0.17863	0.86763
K23015	NA	3.6259	2.6969	0.17879	0.86763
K15461	tRNA 5-methylaminomethyl-2-thiouridine biosynthesis bifunctional protein	3.1294	2.332	0.17962	0.86763
K00171	pyruvate ferredoxin oxidoreductase delta subunit	-1.8512	1.3798	0.17971	0.86763
K14445	solute carrier family 13 (sodium-dependent dicarboxylate transporter), member 2/3/5	-1.5297	1.1406	0.17987	0.86763
K17759	NAD(P)H-hydrate epimerase	-0.81921	0.61103	0.18002	0.86763
K02189	cobalt-precorrin 5A hydrolase	-1.1314	0.84443	0.18029	0.86763
K02911	large subunit ribosomal protein L32	0.96761	0.72219	0.1803	0.86763
K07003	uncharacterized protein	-1.0587	0.79105	0.18079	0.86763
K01468	imidazolonepropionase	-1.6395	1.2254	0.18093	0.86763
K01070	S-formylglutathione hydrolase	2.6196	1.9582	0.18098	0.86763
K01756	adenylosuccinate lyase	1.1498	0.86094	0.18172	0.86763
K02255	ferritin-like protein 2	3.5754	2.6795	0.18209	0.86763
K02400	flagellar biosynthesis protein FlhA	-1.5879	1.1905	0.1823	0.86763
[truncated: 2,433 more rows]
